# Supplementary material for: Dynamics of clinical Klebsiella pneumoniae strains over the COVID-19 pandemic in Qingdao, China
Source: Appl Environ Microbiol. 2026 Jun 29;92(7):e00706-26. doi: 10.1128/aem.00706-26 (PMC13390487; doi:10.1128/aem.00706-26)
Supplement: Table S1 — K. pneumoniae strains studied in this work. [file aem.00706-26-s0003.xlsx]

## Sheet: data
Table S1. Klebsiella pneumoniae strains studied in this work.
Strain number	Collection date	Source of bacterium	Genome size	Sequence type	Yersiniabactin	Colibactin	Aerobactin	Salmochelin	RmpADC	rmpA2	wzi	K_type	O_type	Sublineage	Clonal group
C1-1	2022-10-24	Sputum	5698472	ST11	ybt 9	-	iuc 1	-	-	rmpA2_3	wzi64	K64	O2a	258	11
C1-10	2018-09-09	Abscess	5122524	ST592	-	-	iuc 1	iro 1	rmp 1	rmpA2_5	wzi206	K57	O3b	34	592
C1-100	2021-09-27	Urine	5721383	ST11	ybt 9	-	iuc 1	-	-	rmpA2_3	wzi64	K64	O2a	258	11
C1-101	2021-12-13	Sputum	5864052	ST65	-	-	iuc 1	iro 1	rmp 1	rmpA2_3	wzi72	K2	O1	65	65
C1-102	2021-11-25	Urine	6028643	ST11	ybt 9	-	-	-	-	-	wzi141	K25	O5	258	11
C1-103	2022-03-23	Sputum	5869940	ST11	ybt 9	-	iuc 1	-	rmp 1	rmpA2_3	wzi64	K64	O2a	258	11
C1-109	2023-03-31	Sputum	5826659	ST290	ybt 14	-	-	-	-	-	wzi21	K21	O1	290	290
C1-11	2019-08-27	Sputum	5825998	ST15	ybt 10	-	-	-	-	-	wzi24	K24	O1	15	15
C1-111	2023-04-01	Sputum	5511316	ST412	-	-	iuc 1	iro 1	rmp 1	rmpA2_3	wzi206	K57	O3b	412	412
C1-112	2023-04-01	Sputum	5745814	ST234	-	-	-	-	-	-	wzi162	-	O1	10019	10254
C1-113	2023-04-01	Sputum	5618498	ST395	ybt 16	-	-	-	-	-	wzi105	-	O1	395	395
C1-114	2023-04-01	Abscess	5717431	ST23	ybt 1	clb 2	iuc 1	iro 1	rmp 1	rmpA2_6	wzi1	K1	O1	23	23
C1-12	2022-08-30	Sputum	5732439	ST11	ybt 9	-	-	-	-	-	wzi209	K47	-	258	11
C1-121	2023-04-03	Bronchoalveolar Lavage Fluid	5419112	ST412	-	-	iuc 1	iro 1	rmp 1	rmpA2_3	wzi206	K57	O3b	412	412
C1-122	2023-04-04	Urine	5940976	ST5277	-	-	-	-	-	-	wzi325	K63	O1	-	-
C1-123	2023-04-07	Abscess	5741189	ST42-1LV	-	-	-	-	-	-	wzi137	K17	O1	-	-
C1-124	2023-04-07	Urine	5697279	ST395	ybt 16	-	-	-	-	-	wzi105	-	O1	395	395
C1-125	2023-04-08	Sputum	5439472	ST412	-	-	iuc 1	iro 1	rmp 1	rmpA2_8	wzi206	K57	O3b	412	10014
C1-127	2023-04-08	Sputum	5766458	ST11	ybt 9	-	iuc 1	-	-	rmpA2_3	wzi64	K64	O2a	258	11
C1-129	2023-04-10	Urine	5655375	ST1	-	-	-	-	-	-	wzi211	-	-	1	1
C1-13	2021-10-15	Sputum	5822472	ST11	ybt 9	-	-	-	-	-	wzi141	K25	O5	258	11
C1-130	2023-04-10	Sputum	5404783	ST14	-	-	-	-	-	-	wzi16	K16	O1	14	10156
C1-135	2023-04-11	Sputum	5410010	ST37	-	-	-	-	-	-	wzi50	K15	O4	37	3648
C1-137	2023-04-12	Abscess	5388747	ST700	ybt 2	-	iuc 3	iro 3	rmp 3	-	wzi128	K1	O1	700	700
C1-138	2023-04-09	Sputum	5598663	ST307	ybt 10	-	-	-	-	-	wzi173	-	O2afg	307	307
C1-139	2023-04-11	Sputum	5530001	ST1569	-	-	-	-	-	-	wzi333	K71	O3b	-	-
C1-14	2022-08-31	Urine	5680432	ST70	-	-	-	-	-	-	wzi123	-	O1	70	10234
C1-140	2023-04-11	Bile	5525590	ST692	ybt 2	-	iuc 3	iro 3	rmp 3	-	wzi64	K64	O1	111	12542
C1-141	2023-04-11	Sputum	5557418	ST65	-	-	iuc 1	iro 1	rmp 1	rmpA2_6	wzi72	K2	O1	65	65
C1-142	2023-04-12	Sputum	5968195	ST86	-	-	iuc 1	iro 1	rmp 1	rmpA2_9	wzi2	K2	O1	86	86
C1-143	2023-04-13	Sputum	5707740	ST23	ybt 1	clb 2	iuc 1	iro 1	rmp 1	rmpA2_5	wzi1	K1	O1	23	23
C1-144	2023-04-11	Urine	5725326	ST37	-	-	-	-	-	-	wzi306	K55	-	37	37
C1-145	2023-04-13	Urine	5415020	ST231	-	-	-	-	-	-	wzi104	K51	O1	231	231
C1-146	2023-04-12	Sputum	5391394	ST420	-	-	iuc 1	iro 1	rmp 1	rmpA2_5	wzi95	K20	O1	420	420
C1-147	2023-04-12	Sputum	5409436	ST1782	ybt 4	-	-	-	-	-	wzi149	K62	O2a	1782	1782
C1-148	2023-04-12	Nasopharyngeal Swab	5435124	ST412	-	-	iuc 1	iro 1	rmp 1	rmpA2_8	wzi206	K57	O3b	412	10014
C1-149	2023-04-14	Urine	5466036	ST412	-	-	iuc 1	iro 1	rmp 1	rmpA2_8	wzi206	K57	O3b	412	10014
C1-15	2022-09-16	Sputum	5901803	ST11-1LV	ybt 9	-	iuc 1	-	-	rmpA2_9	wzi209	K47	-	258	11
C1-150	2023-04-14	Sputum	5386895	ST1786	-	-	-	-	-	-	wzi96	K38	O3b	10850	12835
C1-151	2023-04-14	Bronchoalveolar Lavage Fluid	5549791	ST412	-	-	iuc 1	iro 1	rmp 1	rmpA2_2	wzi206	K57	O3b	412	10014
C1-152	2023-04-12	Sputum	5570059	ST23	ybt 1	clb 2	iuc 1	iro 1	rmp 1	rmpA2_5	wzi1	K1	O1	23	23
C1-153	2023-04-14	Urine	5874715	ST37	-	-	-	-	-	-	wzi14	K14	O3b	37	3796
C1-154	2023-04-14	Bile	5462869	ST35	-	-	iuc 3	-	-	-	wzi37	K22	O1	35	35
C1-155	2023-04-15	Sputum	5441346	ST1966	ybt 4	-	-	-	-	-	wzi216	-	O4	1966	1966
C1-156	2023-04-14	Sputum	5297914	ST111	ybt 14	-	-	-	-	-	wzi63	K63	O1	111	111
C1-157	2023-04-13	Sputum	5383765	ST1962	-	-	-	-	-	-	wzi468	K14	O3b	1962	1962
C1-158	2023-04-15	Blood	5199387	ST60	ybt 2	-	-	iro 3	rmp 3	-	wzi5	K5	O1	60	60
C1-159	2023-04-16	Sputum	5719232	ST23	ybt 1	clb 2	iuc 1	iro 1	rmp 1	rmpA2_5	wzi1	K1	O1	23	23
C1-16	2022-09-15	Sputum	5858824	ST11	ybt 9	-	iuc 1	-	rmp 1	rmpA2_3	wzi64	K64	O2a	258	11
C1-160	2023-04-17	Abscess	5484579	ST86	-	-	iuc 1	iro 1	rmp 1	rmpA2_2	wzi2	K2	O1	86	86
C1-161	2023-04-14	Sputum	5601906	ST101	-	-	-	-	-	-	wzi137	K17	O1	101	101
C1-162	2023-04-17	Cerebrospinal Fluid	5237239	ST60	ybt 2	-	-	iro 3	rmp 3	-	wzi5	K5	O1	60	60
C1-163	2023-04-20	Sputum	5857129	ST412	-	-	iuc 1	iro 1	rmp 1	rmpA2_8	wzi206	K57	O3b	412	10014
C1-164	2023-04-19	Sputum	5612660	ST15	-	-	-	-	-	-	wzi178	-	O1	15	15
C1-165	2023-04-20	Sputum	5591577	ST1049	ybt 14	-	iuc 1	iro 1	rmp 1	rmpA2_3	wzi208	K5	O1	10647	11793
C1-166	2023-04-19	Skin Wound	5530697	ST29	ybt 9	-	iuc 1	iro 1	rmp 1	rmpA2_8	wzi115	K54	O1	29	711
C1-167	2023-04-20	Abscess	5555437	ST412	ybt 9	-	iuc 1	iro 1	rmp 1	rmpA2_8	wzi206	K57	O3b	412	10014
C1-168	2023-04-20	Bile	5591207	ST17	ybt 15	-	-	-	-	-	wzi141	K25	O5	17	17
C1-169	2023-04-21	Urine	5425492	ST1010	-	-	-	-	-	-	wzi377	-	O1	1010	1010
C1-17	2022-07-29	Urine	5872362	ST11	ybt 9	-	iuc 1	-	rmp 1	rmpA2_3	wzi64	K64	O2a	258	11
C1-170	2023-04-21	Urine	5323396	ST867	-	-	-	-	-	-	wzi404	-	-	867	867
C1-171	2023-04-21	Bronchoalveolar Lavage Fluid	5507368	ST15	-	-	-	-	-	-	wzi83	K23	O1	15	15
C1-173	2023-04-23	Sputum	5454463	ST15	-	-	-	-	-	-	wzi83	K23	O1	15	15
C1-174	2023-04-23	Puncture Fluid	5427715	ST202	-	-	iuc 1	iro 1	rmp 1	rmpA2_8	wzi447	-	-	10074	10346
C1-175	2023-04-25	Bile	5577741	ST412	-	-	iuc 1	iro 1	rmp 1	rmpA2_8	wzi206	K57	O3b	412	10014
C1-176	2023-04-25	Urine	5740915	ST37	-	-	-	-	-	-	wzi306	K55	-	37	37
C1-177	2023-04-23	Sputum	5501021	ST70	ybt 8	-	-	-	-	-	wzi123	-	O1	70	10234
C1-18	2022-07-29	Bronchoalveolar Lavage Fluid	5622991	ST11	ybt 9	-	-	-	-	-	wzi209	K47	-	258	11
C1-19	2020-08-15	Blood	5785998	ST11	ybt 9	-	-	-	-	-	wzi141	K25	O5	258	11
C1-2	2019-08-16	Sputum	5759608	ST1586	-	-	-	-	-	-	wzi41	-	-	147	-
C1-21	2019-11-27	Blood	5769575	ST11	ybt 9	-	-	-	-	-	wzi141	K25	O5	258	11
C1-22	2019-08-15	Puncture Fluid	5778351	ST23	ybt 1	clb 2	iuc 1	iro 1	rmp 1	rmpA2_6	wzi1	K1	O1	23	23
C1-23	2018-12-05	Sputum	6125725	ST11	ybt 9	-	-	-	-	-	wzi141	K25	O5	258	11
C1-24	2019-11-12	Blood	5558202	ST23	ybt 1	clb 2	iuc 1	iro 1	rmp 1	rmpA2_6	wzi1	K1	O1	23	23
C1-26	2019-11-12	Puncture Fluid	5864259	ST23	ybt 1	clb 2	iuc 1	iro 1	rmp 1	rmpA2_6	wzi1	K1	O1	23	23
C1-27	2021-11-08	Puncture Fluid	5669101	ST11	ybt 9	-	iuc 1	-	-	rmpA2_3	wzi64	K64	O2a	258	11
C1-28	2021-04-14	Sputum	5702617	ST11	ybt 9	-	-	-	-	-	wzi141	K25	O5	258	11
C1-29	2020-10-19	Urine	5922970	ST11	ybt 9	-	-	-	-	-	wzi141	K25	O5	258	11
C1-3	2021-09-14	Sputum	5587843	ST1306	-	-	-	-	-	-	wzi118	-	O2a	11567	-
C1-30	2019-12-27	Blood	5586383	ST23	ybt 1	clb 2	iuc 1	iro 1	rmp 1	rmpA2_3	wzi1	K1	O1	23	23
C1-31	2020-03-31	Sputum	5786351	ST11	ybt 9	-	-	-	-	-	wzi141	K25	O5	258	11
C1-32	2020-04-09	Sputum	6070346	ST11	ybt 9	-	-	-	-	-	wzi141	K25	O5	258	11
C1-34	2021-09-10	Bronchoalveolar Lavage Fluid	5526633	ST1306	-	-	-	-	-	-	wzi118	-	O2a	11567	-
C1-35	2021-05-28	Sputum	5759360	ST11	ybt 9	-	-	-	-	-	wzi141	K25	O5	258	11
C1-36	2020-10-25	Sputum	5792366	ST1213	ybt 10	-	-	-	-	-	wzi74	-	O1	1213	1213
C1-38	2022-10-07	Secretion	5676932	ST11	ybt 9	-	-	-	-	-	wzi209	K47	-	258	11
C1-39	2022-09-14	Abscess	5655516	ST23	ybt 1	clb 2	iuc 1	iro 1	rmp 1	rmpA2_3	wzi1	K1	O1	23	23
C1-4	2021-10-08	Sputum	5460435	ST1805	-	-	-	-	-	-	-	K48	O3/O3a	661	1805
C1-40	2019-06-03	Sputum	5406789	ST412	-	-	iuc 1	iro 1	rmp 1	rmpA2_8	wzi206	K57	O3b	412	412
C1-41	2020-10-05	Sputum	5470522	ST485	-	-	-	-	-	-	wzi84	K28	O2a	485	485
C1-42	2020-10-04	Urine	5801353	ST11	ybt 9	-	-	-	-	-	wzi141	K25	O5	258	11
C1-43	2019-08-02	Sputum	6143258	ST327-1LV	-	-	-	-	-	-	wzi39	K13	O3b	1419	-
C1-44	2021-05-01	Sputum	5725262	ST11	ybt 9	-	-	-	-	-	wzi141	K25	O5	258	11
C1-46	2020-08-15	Urine	5771495	ST11	ybt 9	-	-	-	-	-	wzi141	K25	O5	258	11
C1-47	2020-02-26	Blood	5310953	ST35	ybt 5	-	-	-	-	-	wzi37	K22	O1	35	35
C1-48	2020-02-23	Urine	5808403	ST23	ybt 1	clb 2	iuc 1	iro 1	rmp 1	rmpA2_3	wzi1	K1	O1	23	23
C1-49	2020-04-28	Puncture Fluid	5487393	ST375	-	-	iuc 1	iro 1	rmp 1	rmpA2_6	wzi72	K2	O1	375	375
C1-5	2018-07-26	Sputum	5792838	ST11	ybt 9	-	-	-	-	-	wzi141	K25	O5	258	11
C1-51	2018-08-28	Sputum	5597129	ST37	-	-	-	-	-	-	-	-	O2a	37	37
C1-52	2022-10-24	Sputum	5559151	ST11	ybt 9	-	-	-	-	-	wzi209	K47	-	258	11
C1-55	2020-10-09	Blood	5672495	ST23	ybt 1	clb 2	iuc 1	iro 1	rmp 1	rmpA2_5	wzi1	K1	O1	23	23
C1-57	2020-06-28	Secretion	5701331	ST15	-	-	-	-	-	-	wzi44	-	O3/O3a	15	15
C1-58	2020-07-31	Sputum	5756370	ST11	ybt 9	-	-	-	-	-	wzi141	K25	O5	258	11
C1-6	2020-12-17	Sputum	5649062	ST29	ybt 9	-	iuc 1	iro 1	rmp 1	rmpA2_8	wzi115	K54	O1	29	711
C1-60	2020-10-02	Blood	5412506	ST700	ybt 2	-	iuc 3	iro 3	rmp 3	-	wzi128	K1	O1	700	700
C1-63	2021-05-21	Urine	5368923	ST485	-	-	-	-	-	-	wzi555	K34	O2afg	485	10155
C1-64	2021-04-22	Sputum	5792886	ST11	ybt 9	-	-	-	-	-	wzi141	K25	O5	258	11
C1-65	2021-04-01	Sputum	5775574	ST11	ybt 9	-	-	-	-	-	wzi141	K25	O5	258	11
C1-66	2020-12-28	Urine	5630077	ST147	-	-	-	-	-	-	wzi396	-	O2ac	147	147
C1-67	2021-01-29	Blood	5768214	ST23	ybt 1	clb 2	iuc 1	iro 1	rmp 1	rmpA2_6	wzi1	K1	O2afg	23	23
C1-68	2021-02-19	Sputum	5643406	ST23	ybt 1	clb 2	iuc 1	iro 1	rmp 1	rmpA2_6	wzi1	K1	O2afg	23	23
C1-69	2020-03-26	Skin Wound	5709567	ST37	-	-	-	-	-	-	wzi12	K12	-	37	37
C1-7	2020-05-11	Urine	5961954	ST11	ybt 9	-	-	-	-	-	wzi141	K25	O5	258	11
C1-71	2020-08-19	Sputum	5691683	ST37	-	-	-	-	-	-	wzi12	K12	-	37	37
C1-73	2020-07-06	Urine	5779171	ST11	ybt 9	-	-	-	-	-	wzi141	K25	O5	258	11
C1-75	2020-10-11	Urine	5473803	ST37	-	-	-	-	-	-	wzi150	K46	O3b	37	37
C1-76	2020-11-26	Abscess	5511004	ST37	-	-	-	-	-	-	wzi150	K46	O3b	37	37
C1-77	2021-05-22	Blood	5723715	ST11	ybt 9	-	-	-	-	-	wzi141	K25	O5	258	11
C1-78	2021-04-02	Bronchoalveolar Lavage Fluid	5464136	ST2154	-	-	-	-	-	-	wzi187	K27	O4	11452	-
C1-79	2020-10-02	Skin Wound	5594679	ST5380-1LV	-	-	-	-	-	-	-	-	O1	11568	12881
C1-8	2020-12-20	Sputum	5795717	ST15	ybt 10	-	-	-	-	-	wzi24	K24	O1	15	15
C1-80	2020-07-21	Sputum	5763035	ST11	ybt 9	-	-	-	-	-	wzi141	K25	O5	258	11
C1-81	2021-04-10	Sputum	5778945	ST11	ybt 9	-	-	-	-	-	wzi141	K25	O5	258	11
C1-82	2020-08-28	Sputum	5786995	ST11	ybt 9	-	-	-	-	-	wzi141	K25	O5	258	11
C1-83	2020-09-03	Sputum	5582596	ST101	-	-	-	-	-	-	wzi29	-	O1	101	101
C1-84	2020-09-14	Blood	5503322	ST4267	-	-	-	-	-	-	wzi211	-	-	-	-
C1-85	2020-01-09	Sputum	5802306	ST11	ybt 9	-	-	-	-	-	wzi64	K64	O2a	258	11
C1-86	2020-10-19	Urine	5431266	ST700	ybt 2	-	iuc 3	iro 3	rmp 3	-	wzi128	K1	O1	700	700
C1-87	2021-04-19	Sputum	5709359	ST11	ybt 9	-	-	-	-	-	wzi141	K25	O5	258	11
C1-88	2020-09-24	Secretion	5530615	ST580	-	-	-	-	-	-	wzi64	K64	O1	147	580
C1-89	2021-02-17	Peripherally Inserted Central Catheter	5775133	ST11	ybt 9	-	-	-	-	-	wzi64	K64	O2a	258	11
C1-9	2018-11-08	Puncture Fluid	5618784	ST23	ybt 1	clb 2	iuc 1	iro 1	rmp 1	rmpA2_3	wzi1	K1	O1	23	23
C1-90	2022-02-19	Sputum	5829898	ST307	-	-	-	-	-	-	wzi173	-	O2afg	307	307
C1-91	2020-11-13	Urine	5893793	ST311	-	-	-	-	-	-	-	K14	O3b	-	-
C1-92	2021-12-21	Skin Wound	5879862	ST11	ybt 9	-	iuc 1	-	-	rmpA2_3	wzi64	K64	O2a	258	11
C1-93	2021-12-17	Skin Wound	5600516	ST515	-	-	-	-	-	-	wzi118	-	O1	11035	11864
C1-94	2020-06-19	Blood	5671473	ST412	-	-	iuc 1	iro 1	rmp 1	rmpA2_8	wzi206	K57	O3b	412	10014
C1-95	2020-06-20	Skin Wound	5783909	ST617	-	-	-	-	-	-	wzi162	-	O2afg	37	617
C1-96	2020-06-07	Sputum	5419912	ST3157	-	-	-	-	-	-	wzi273	K30	O1	3157	3157
C4-1	2023-04-25	Sputum	5517373	ST86	-	-	iuc 1	iro 1	rmp 1	rmpA2_9	wzi2	K2	O1	86	86
C4-10	2023-05-01	Sputum	5592270	ST11	ybt 9	-	iuc 1	-	-	rmpA2_3	wzi64	K64	O2a	258	11
C4-11	2023-05-02	Sputum	5497964	ST70	ybt 8	-	-	-	-	-	wzi123	-	O1	70	10234
C4-12	2023-05-02	Sputum	5569173	ST395	ybt 16	-	-	-	-	-	wzi105	-	O1	395	395
C4-13	2023-05-02	Sputum	5230111	ST198	ybt 2	-	-	iro 3	rmp 3	-	wzi85	K30	O1	198	198
C4-14	2023-05-03	Abscess	5584119	ST65	ybt 17	clb 3	iuc 1	iro 1	rmp 1	rmpA2_5	wzi72	K2	O1	65	65
C4-15	2023-05-04	Blood	5378192	ST1782	ybt 4	-	-	-	-	-	wzi149	K62	O2a	1782	1782
C4-16	2023-05-05	Sputum	5577394	ST412	-	-	iuc 1	iro 1	rmp 1	rmpA2_8	wzi206	K57	O3b	412	10014
C4-17	2023-05-04	Sputum	5653296	ST893	ybt 19	-	iuc 1	iro 1	rmp 1	rmpA2_8	-	K20	O3/O3a	11195	12072
C4-18	2023-05-05	Abscess	5640012	ST23	ybt 1	clb 2	iuc 1	iro 1	rmp 1	rmpA2_5	wzi1	K1	O1	23	23
C4-19	2023-05-05	Sputum	5565298	ST395	ybt 16	-	-	-	-	-	wzi105	-	O1	395	395
C4-2	2023-04-25	Bronchoalveolar Lavage Fluid	5618729	ST412	-	-	iuc 1	iro 1	rmp 1	-	-	K57	O3b	412	412
C4-20	2023-05-06	Sputum	5639451	ST23	ybt 1	clb 2	iuc 1	iro 1	rmp 1	rmpA2_3	wzi1	K1	O1	23	23
C4-21	2023-05-06	Sputum	5731860	ST23	ybt 1	clb 2	iuc 1	iro 1	rmp 1	rmpA2_3	wzi1	K1	O1	23	23
C4-22	2023-05-07	Urine	5229739	ST617	-	-	-	-	-	-	wzi162	-	O2afg	37	617
C4-23	2023-05-06	Sputum	5521712	ST5270	ybt 4	-	-	iro 1	rmp 1	-	wzi115	K54	O1	29	711
C4-24	2023-05-06	Sputum	5438122	ST307	-	-	-	-	-	-	wzi173	-	O2afg	307	307
C4-25	2023-05-09	Sputum	5590644	ST307	-	-	-	-	-	-	wzi173	-	O2afg	307	307
C4-26	2023-05-08	Sputum	5534177	ST700	ybt 2	-	iuc 3	iro 3	rmp 3	-	wzi128	K1	O1	700	700
C4-27	2023-05-09	Sputum	6122795	ST29	ybt 4	-	-	iro 1	rmp 1	-	wzi115	K54	O1	29	711
C4-28	2023-05-10	Sputum	5607316	ST290	ybt 14	-	-	-	-	-	wzi21	K21	O1	290	290
C4-29	2023-05-10	Sputum	5617565	ST893	ybt 19	-	iuc 1	iro 1	rmp 1	rmpA2_8	-	K20	O3/O3a	11195	12072
C4-3	2023-04-27	Sputum	5568030	ST86	-	-	iuc 1	iro 1	rmp 1	rmpA2_9	wzi2	K2	O1	86	86
C4-30	2023-05-11	Puncture Fluid	5583171	ST15	ybt 10	-	-	-	-	-	wzi24	K24	O1	15	15
C4-31	2023-05-12	Blood	5321035	ST867	-	-	-	-	-	-	wzi404	-	-	867	867
C4-32	2023-05-12	Urine	5165178	ST1537	-	-	-	-	-	-	wzi502	-	O2a	200	11585
C4-33	2023-05-13	Sputum	5369287	ST15	-	-	-	-	-	-	wzi83	K23	O1	15	15
C4-34	2023-05-13	Abscess	5521431	ST35	ybt 2	-	-	iro 3	rmp 3	-	wzi194	-	O1	35	10089
C4-35	2023-05-14	Sputum	5486925	ST395	ybt 16	-	-	-	-	-	wzi105	-	O1	395	395
C4-36	2023-05-14	Sputum	5477945	ST395	ybt 16	-	-	-	-	-	wzi105	-	O1	395	395
C4-37	2023-05-13	Sputum	5286913	ST299	-	-	-	-	-	-	wzi38	K38	O1	6	10046
C4-38	2023-05-09	Sputum	5380180	ST420	-	-	iuc 1	iro 1	rmp 1	rmpA2_6	wzi95	K20	O1	420	420
C4-39	2023-05-10	Sputum	5806300	ST25	-	-	iuc 1	iro 1	rmp 1	rmpA2_5	wzi72	K2	O1	3804	3804
C4-4	2023-04-26	Sputum	5605214	ST23	ybt 1	clb 2	iuc 1	iro 1	rmp 1	rmpA2_8	wzi1	K1	O1	23	23
C4-40	2023-05-10	Sputum	5799670	ST29	ybt 4	-	-	iro 1	rmp 1	-	wzi115	K54	O1	29	711
C4-5	2023-04-27	Bile	5637197	ST273	-	-	-	-	-	-	wzi174	K74	O3b	147	147
C4-6	2023-04-27	Bile	5501023	ST4573-1LV	-	-	-	-	-	-	-	-	-	10008	-
C4-7	2023-04-27	Sputum	5498263	ST70	ybt 8	-	-	-	-	-	wzi123	-	O1	70	10234
C4-8	2023-04-29	Sputum	5678497	ST35	ybt 14	-	-	-	-	-	wzi37	K22	O1	35	35
C4-9	2023-04-30	Urine	5610798	ST11	ybt 9	-	iuc 1	-	-	rmpA2_3	wzi64	K64	O2a	258	11
C5-1	2023-05-18	Sputum	5508064	ST5684-1LV	-	-	-	-	-	-	-	-	O3/O3a	76	-
C5-10	2023-05-22	Sputum	5852860	ST25	ybt 2	-	iuc 3	iro 3	rmp 3	-	wzi72	K2	O1	25	25
C5-11	2023-05-23	Sputum	5473588	ST395	ybt 16	-	-	-	-	-	wzi105	-	O1	395	395
C5-12	2023-05-22	Blood	5680766	ST74-1LV	-	-	-	-	-	-	wzi162	-	O2afg	915	-
C5-13	2023-05-22	Sputum	5494940	ST70	ybt 8	-	-	-	-	-	wzi123	-	O1	70	10234
C5-14	2023-05-23	Urine	5403511	ST5277	-	-	-	-	-	-	wzi325	K63	O1	-	-
C5-16	2023-05-23	Bile	5437915	ST412	-	-	iuc 1	iro 1	rmp 1	rmpA2_8	wzi206	K57	O3b	412	10014
C5-17	2023-05-25	Blood	5395403	ST111	ybt 14	-	-	-	-	-	wzi63	K63	O2afg	111	111
C5-18	2023-05-24	Sputum	5838305	ST23	ybt 1	clb 2	iuc 1	-	-	rmpA2_6	wzi1	K1	O1	23	23
C5-19	2023-05-24	Sputum	5401432	ST700	ybt 2	-	iuc 3	iro 3	rmp 3	-	wzi128	K1	O1	700	700
C5-2	2023-05-18	Bile	5515599	ST193	-	-	-	-	-	-	wzi275	K30	O1	29	10977
C5-20	2023-05-26	Sputum	5491356	ST15	-	-	-	-	-	-	wzi151	K48	O1	15	15
C5-21	2023-05-27	Sputum	5577113	ST893	ybt 19	-	iuc 1	iro 1	rmp 1	rmpA2_8	wzi527	K20	O3/O3a	11195	12072
C5-22	2023-05-27	Urine	5775287	ST709	-	-	-	-	-	-	wzi9	K9	O1	15	12605
C5-23	2023-05-28	Urine	5656237	ST23	ybt 1	clb 2	iuc 1	iro 1	rmp 1	rmpA2_5	wzi1	K1	O1	23	23
C5-24	2023-05-28	Sputum	5867801	ST25	ybt 2	-	iuc 3	iro 3	rmp 3	-	wzi72	K2	O1	25	25
C5-25	2023-05-28	Blood	5420183	ST25	-	-	-	iro 1	rmp 1	-	wzi72	K2	O1	3804	3804
C5-26	2023-05-28	Sputum	5420175	ST25	-	-	-	iro 1	rmp 1	-	wzi72	K2	O1	3804	3804
C5-27	2023-05-29	Sputum	5567362	ST2449	ybt 4	-	-	iro 1	rmp 1	rmpA2_3	wzi5	K5	O1	968	968
C5-29	2023-05-30	Sputum	5851640	ST23	ybt 1	clb 2	iuc 1	-	-	rmpA2_6	wzi1	K1	O1	23	23
C5-3	2023-05-18	Sputum	5652835	ST23	ybt 1	clb 2	iuc 1	iro 1	rmp 1	rmpA2_5	wzi1	K1	O1	23	23
C5-30	2023-05-30	Abdominal Drainage Fluid	5304980	ST867	-	-	-	-	-	-	wzi404	-	-	867	867
C5-31	2023-05-30	Sputum	5631714	ST29	-	-	-	-	-	-	wzi115	K54	O1	29	10193
C5-32	2023-05-31	Sputum	5351557	ST412	-	-	iuc 1	iro 1	rmp 1	rmpA2_8	wzi206	K57	O3b	412	10014
C5-33	2023-05-31	Pleural Fluid	5300297	ST867	-	-	-	-	-	-	wzi404	-	-	867	867
C5-34	2023-05-31	Sputum	5238462	ST218	-	-	iuc 1	iro 1	rmp 1	rmpA2_8	wzi77	K57	O2afg	218	218
C5-35	2023-06-01	Sputum	5458274	ST1916	-	-	-	-	-	-	wzi27	K27	O1	1916	12564
C5-36	2023-06-01	Sputum	5650168	ST23	ybt 1	clb 2	iuc 1	iro 1	rmp 1	rmpA2_5	wzi1	K1	O1	23	23
C5-37	2023-06-01	Sputum	5403057	ST111	ybt 4	-	-	iro 1	rmp 1	-	wzi63	K63	O1	111	111
C5-38	2023-06-05	Sputum	5525232	ST23	ybt 1	clb 2	iuc 1	iro 1	rmp 1	rmpA2_5	wzi1	K1	O1	23	23
C5-39	2023-06-04	Sputum	5739001	ST25-1LV	ybt 9	-	-	-	-	-	wzi72	K2	O1	25	25
C5-4	2023-05-18	Sputum	5536764	ST23	ybt 1	clb 2	iuc 1	iro 1	rmp 1	rmpA2_8	wzi1	K1	O1	23	23
C5-40	2023-06-04	Sputum	5360613	ST967	-	-	-	-	-	-	wzi19	K19	O1	967	967
C5-41	2023-06-07	Sputum	5733611	ST25-1LV	ybt 9	-	-	-	-	-	wzi72	K2	O1	25	25
C5-42	2023-06-07	Sputum	5671756	ST35	ybt 14	-	-	-	-	-	wzi37	K22	O1	35	35
C5-43	2023-06-07	Sputum	5651326	ST23	ybt 1	clb 2	iuc 1	iro 1	rmp 1	rmpA2_5	wzi1	K1	O1	23	23
C5-44	2023-06-07	Sputum	5311513	ST277	-	-	-	-	-	-	wzi187	K27	O4	277	277
C5-45	2023-06-08	Sputum	5243618	ST35	-	-	-	-	-	-	wzi37	K22	O1	35	35
C5-46	2023-06-08	Puncture Fluid	5657557	ST23	ybt 1	clb 2	iuc 1	iro 1	rmp 1	rmpA2_3	wzi1	K1	O1	23	23
C5-47	2023-06-13	Abscess	5555069	ST611	ybt 4	-	-	iro 1	rmp 1	-	wzi409	-	O3b	611	-
C5-48	2023-06-12	Urine	5386276	ST63-1LV	-	-	-	-	-	-	wzi99	-	O3b	-	-
C5-49	2023-06-12	Sputum	5504661	ST893-1LV	ybt 19	-	iuc 1	iro 1	rmp 1	rmpA2_8	wzi527	K20	O3/O3a	11195	12072
C5-5	2023-05-19	Sputum	5541180	ST23	ybt 1	clb 2	iuc 1	iro 1	rmp 1	rmpA2_8	wzi1	K1	O1	23	23
C5-50	2023-06-13	Sputum	5840782	ST23	ybt 1	clb 2	iuc 1	iro 1	rmp 1	rmpA2_6	wzi1	K1	O1	23	23
C5-6	2023-05-21	Urine	5695275	ST11	ybt 9	-	iuc 1	-	-	rmpA2_3	wzi64	K64	O2a	258	11
C5-7	2023-05-21	Sputum	5695807	ST11	ybt 9	-	iuc 1	-	-	rmpA2_3	wzi64	K64	O2a	258	11
C5-8	2023-05-22	Urine	5808558	ST505	ybt 2	-	iuc 3	iro 3	rmp 3	-	-	K64	O1	505	505
C6-1	2023-06-13	Sputum	5348802	ST86	-	-	iuc 1	iro 1	rmp 1	rmpA2_6	wzi2	K2	O1	86	86
C6-10	2023-06-20	Blood	5440798	ST307	-	-	-	-	-	-	wzi173	-	O2afg	307	307
C6-100	2023-08-12	Sputum	5300120	ST1710	ybt 4	-	-	-	-	-	wzi19	K27	O3b	10375	-
C6-101	2023-08-11	Blood	5468156	ST395	ybt 16	-	-	-	-	-	wzi105	-	O1	395	395
C6-102	2023-08-13	Sputum	5550737	ST307	ybt 10	-	-	-	-	-	wzi173	-	O2afg	307	307
C6-103	2023-08-15	Skin Wound	5399672	ST193	-	-	-	-	-	-	wzi327	K63	O1	29	12802
C6-104	2023-08-15	Sputum	5495819	ST15	-	-	-	-	-	-	wzi19	K19	O1	15	15
C6-105	2023-08-14	Blood	5666309	ST893	ybt 19	-	iuc 1	iro 1	rmp 1	rmpA2_8	wzi527	K20	O3/O3a	11195	12072
C6-106	2023-08-14	Synovial Fluid	5666027	ST893	ybt 19	-	iuc 1	iro 1	rmp 1	rmpA2_8	wzi527	K20	O3/O3a	11195	12072
C6-107	2023-08-14	Bile	5603804	ST273	-	-	-	-	-	-	wzi174	K74	O3b	147	147
C6-108	2023-08-15	Sputum	5429659	ST340	-	-	-	-	-	-	wzi50	K15	O4	258	340
C6-109	2023-08-18	Sputum	5491878	ST2856	-	-	iuc 3	-	-	-	wzi417	-	O5	134	134
C6-11	2023-06-20	Sputum	5470032	ST395	ybt 16	-	-	-	-	-	wzi105	-	O1	395	395
C6-110	2023-08-18	Sputum	5137840	ST1934	ybt 2	-	-	iro 3	rmp 3	-	wzi122	-	O1	-	-
C6-111	2023-08-21	Sputum	5776776	ST23	ybt 1	clb 2	iuc 1	-	-	rmpA2_6	wzi1	K1	O1	23	23
C6-112	2023-08-22	Abscess	5649898	ST23	ybt 1	clb 2	iuc 1	iro 1	rmp 1	rmpA2_5	wzi1	K1	O1	23	23
C6-113	2023-08-22	Sputum	5653599	ST45	ybt 10	-	-	-	-	-	-	-	O4	45	45
C6-114	2023-08-21	Sputum	5746300	ST15	ybt 15	-	-	-	-	-	wzi94	K62	O1	15	15
C6-115	2023-08-21	Sputum	5238387	ST661	-	-	-	-	-	-	wzi27	K27	O2afg	661	661
C6-116	2023-08-22	Abscess	5508731	ST700	ybt 2	-	iuc 3	iro 3	rmp 3	-	wzi128	K1	O1	700	700
C6-117	2023-08-21	Abscess	5565497	ST1948	-	-	iuc 3	-	-	-	wzi119	K24	O1	35	1948
C6-118	2023-08-22	Blood	5415244	ST218	ybt 9	-	iuc 1	iro 1	rmp 1	rmpA2_8	wzi77	K57	O2afg	218	218
C6-119	2023-08-24	Sputum	5443620	ST37	-	-	-	-	-	-	wzi96	K38	O3b	37	37
C6-12	2023-06-25	Sputum	5549168	ST23-1LV	ybt 1	clb 2	iuc 1	iro 1	rmp 1	rmpA2_3	wzi1	K1	O1	23	23
C6-120	2023-08-24	Blood	5533368	ST101	-	-	-	-	-	-	wzi137	K17	O1	101	101
C6-121	2023-08-23	Sputum	5777463	ST23	ybt 1	clb 2	iuc 1	-	-	rmpA2_6	wzi1	K1	O1	23	23
C6-122	2023-08-26	Sputum	5444429	ST37	-	-	-	-	-	-	wzi96	K38	O3b	37	37
C6-123	2023-08-25	Sputum	5698394	ST11	ybt 9	-	iuc 1	-	-	rmpA2_3	wzi64	K64	O2a	258	11
C6-124	2023-08-28	Urine	5350318	ST193	-	-	-	-	-	-	wzi327	K63	O1	29	12802
C6-125	2023-09-05	Sputum	5367187	ST685	-	-	-	-	-	-	wzi187	K27	O4	10623	11757
C6-126	2023-09-04	Urine	5342559	ST337	-	-	-	-	-	-	-	-	O2a	10010	10043
C6-127	2023-09-04	Sputum	5399491	ST307	-	-	-	-	-	-	wzi173	-	O2afg	307	307
C6-128	2023-09-04	Sputum	5745486	ST15	ybt 15	-	-	-	-	-	wzi94	K62	O1	15	15
C6-129	2023-09-05	Sputum	5560415	ST997	-	-	-	-	-	-	wzi173	-	O2a	997	997
C6-13	2023-06-26	Sputum	5490958	ST23	ybt 1	clb 2	iuc 1	iro 1	rmp 1	rmpA2_6	wzi1	K1	O1	23	23
C6-130	2023-09-05	Urine	5430301	ST147	-	-	-	-	-	-	wzi230	K81	-	147	147
C6-131	2023-09-04	Sputum	5744902	ST15	ybt 15	-	-	-	-	-	wzi94	K62	O1	15	15
C6-132	2023-09-06	Sputum	5843184	ST23	ybt 1	clb 2	iuc 1	-	-	rmpA2_6	wzi1	K1	O1	23	23
C6-133	2023-09-06	Sputum	5486723	ST4572	-	-	-	-	-	-	wzi451	-	-	661	10885
C6-134	2023-09-06	Sputum	5297195	ST2185	-	-	-	-	-	-	wzi11	K11	O3/O3a	11651	13078
C6-135	2023-09-07	Sputum	5559728	ST15	-	-	-	-	-	-	wzi94	K62	O1	15	15
C6-136	2023-09-07	Sputum	5531194	ST65	ybt 17	clb 3	iuc 1	iro 1	rmp 1	rmpA2_6	wzi72	K2	O1	65	65
C6-138	2023-09-07	Skin Wound	5274068	ST39	-	-	-	-	-	-	wzi452	-	O1	39	10192
C6-14	2023-06-25	Sputum	5430089	ST29	ybt 9	-	-	iro 1	rmp 1	-	wzi115	K54	O2afg	29	711
C6-15	2023-06-25	Sputum	5494951	ST23	ybt 1	clb 2	iuc 1	iro 1	rmp 1	-	wzi1	K1	O1	23	23
C6-16	2023-06-25	Sputum	5687229	ST35	ybt 14	-	-	-	-	-	wzi37	K22	O1	35	35
C6-17	2023-06-26	Blood	5652408	ST23	ybt 1	clb 2	iuc 1	iro 1	rmp 1	rmpA2_5	wzi1	K1	O1	23	23
C6-18	2023-06-26	Sputum	5686277	ST35	ybt 14	-	-	-	-	-	wzi37	K22	O1	35	35
C6-19	2023-06-25	Sputum	5495054	ST23	ybt 1	clb 2	iuc 1	iro 1	rmp 1	-	wzi1	K1	O1	23	23
C6-2	2023-06-14	Sputum	5472518	ST395	ybt 16	-	-	-	-	-	wzi105	-	O1	395	395
C6-20	2023-06-26	Sputum	5482636	ST29	ybt 4	-	-	iro 1	rmp 1	-	wzi115	K54	O1	29	10193
C6-21	2023-06-26	Sputum	5653482	ST23	ybt 1	clb 2	iuc 1	iro 1	rmp 1	rmpA2_3	wzi1	K1	O1	23	23
C6-23	2023-06-27	Bronchoalveolar Lavage Fluid	5563026	ST11	ybt 10	-	-	-	-	-	wzi75	-	O2afg	258	340
C6-24	2023-06-27	Sputum	5684249	ST35	ybt 14	-	-	-	-	-	wzi37	K22	O1	35	35
C6-25	2023-06-27	Urine	5424434	ST1936	-	-	-	-	-	-	-	-	O4	2004	-
C6-26	2023-06-27	Puncture Fluid	5322751	ST1059-1LV	-	-	-	-	-	-	wzi349	-	O1	17	-
C6-27	2023-06-29	Urine	5480757	ST45	ybt 10	-	-	-	-	-	wzi121	K43	O2a	45	45
C6-28	2023-06-27	Sputum	5384815	ST1764	-	-	iuc 1	iro 1	rmp 1	rmpA2_5	wzi64	K64	O1	30	3685
C6-29	2023-06-28	Sputum	5498030	ST893-1LV	ybt 19	-	iuc 1	iro 1	rmp 1	rmpA2_8	wzi527	K20	O3/O3a	11195	12072
C6-3	2023-06-16	Sputum	5595871	ST23	ybt 1	clb 2	iuc 1	iro 1	rmp 1	rmpA2_5	wzi1	K1	O1	23	23
C6-30	2023-06-30	Blood	5373081	ST17	-	-	-	-	-	-	wzi360	-	O2afg	17	1123
C6-32	2023-06-29	Sputum	5458892	ST2426	-	-	-	-	-	-	wzi356	-	O2afg	661	661
C6-33	2023-06-30	Sputum	5525448	ST412	-	-	iuc 1	iro 1	rmp 1	rmpA2_8	wzi206	K57	O3b	412	10014
C6-34	2023-06-28	Sputum	5589507	ST290	ybt 14	-	-	-	-	-	wzi21	K21	O1	290	290
C6-35	2023-07-01	Urine	5168794	ST15	-	-	-	-	-	-	wzi29	-	O2afg	15	15
C6-36	2023-07-01	Sputum	5467877	ST395	ybt 16	-	-	-	-	-	wzi105	-	O1	395	395
C6-38	2023-07-01	Sputum	5646048	ST23	ybt 1	clb 2	iuc 1	iro 1	rmp 1	rmpA2_5	wzi1	K1	O1	23	23
C6-39	2023-07-01	Skin Wound	5414843	ST969	-	-	-	-	-	-	-	K36	O4	661	10408
C6-4	2023-06-19	Sputum	5538945	ST23	ybt 1	clb 2	iuc 1	iro 1	rmp 1	rmpA2_8	wzi1	K1	O1	23	23
C6-40	2023-07-01	Sputum	5831041	ST25	ybt 2	-	iuc 3	iro 3	rmp 3	-	wzi72	K2	O1	25	25
C6-41	2023-07-03	Sputum	5848266	ST25	ybt 2	-	iuc 3	iro 3	rmp 3	-	wzi72	K2	O1	25	25
C6-42	2023-07-06	Sputum	5521427	ST23	ybt 1	clb 2	iuc 1	iro 1	rmp 1	rmpA2_5	wzi1	K1	O1	23	23
C6-43	2023-07-06	Bronchoalveolar Lavage Fluid	5727066	ST11	ybt 9	-	iuc 1	-	-	rmpA2_3	wzi64	K64	O2a	258	11
C6-44	2023-07-07	Sputum	5467453	ST395	ybt 16	-	-	-	-	-	wzi105	-	O1	395	395
C6-45	2023-07-08	Sputum	5400162	ST412	-	-	-	iro 1	rmp 1	-	wzi206	K57	O3b	412	412
C6-46	2023-07-09	Sputum	5506933	ST248	-	-	-	-	-	-	wzi50	K51	O3b	11550	12822
C6-47	2023-07-09	Sputum	5573150	ST307	-	-	-	-	-	-	wzi173	-	O2afg	307	307
C6-48	2023-07-10	Blood	5208089	ST3345-1LV	-	-	-	-	-	-	wzi39	K13	O3b	-	-
C6-49	2023-07-11	Sputum	5582850	ST65	ybt 17	clb 3	iuc 1	iro 1	rmp 1	rmpA2_6	wzi72	K2	O1	65	65
C6-5	2023-06-19	Sputum	5464679	ST25	ybt 2	-	iuc 3	iro 3	rmp 3	-	wzi72	K2	O1	25	25
C6-50	2023-07-11	Sputum	5537898	ST70	ybt 8	-	-	-	-	-	wzi123	-	O1	70	10234
C6-51	2023-07-13	Abscess	5540541	ST412	-	-	iuc 1	iro 1	rmp 1	rmpA2_8	-	K57	O3b	412	10014
C6-52	2023-07-13	Sputum	5641181	ST290	ybt 14	-	-	-	-	-	wzi21	K21	O1	290	290
C6-53	2023-07-15	Sputum	5468511	ST395	ybt 16	-	-	-	-	-	wzi105	-	O1	395	395
C6-54	2023-07-16	Blood	5856596	ST25	ybt 2	-	iuc 3	iro 3	rmp 3	-	wzi72	K2	O1	25	25
C6-55	2023-07-18	Urine	5733435	ST831	ybt 10	-	-	-	-	-	wzi18	K18	O1	831	831
C6-56	2023-07-19	Abscess	5527824	ST65	ybt 17	clb 3	iuc 1	iro 1	rmp 1	rmpA2_6	wzi72	K2	O1	65	65
C6-57	2023-07-19	Urine	5344852	ST86	-	-	iuc 1	iro 1	rmp 1	rmpA2_6	wzi2	K2	O1	86	86
C6-58	2023-07-19	Sputum	5370721	ST65	-	-	iuc 1	iro 1	rmp 1	rmpA2_5	wzi72	K2	O1	65	65
C6-59	2023-07-19	Sputum	5650089	ST23	ybt 1	clb 2	iuc 1	iro 1	rmp 1	rmpA2_3	wzi1	K1	O1	23	23
C6-6	2023-06-21	Secretion	5679675	ST1049	ybt 14	-	iuc 1	iro 1	rmp 1	rmpA2_3	wzi208	K5	O1	10647	11793
C6-60	2023-07-22	Pleural Fluid	5578142	ST23	ybt 1	clb 2	iuc 1	iro 1	rmp 1	rmpA2_5	wzi1	K1	O1	23	23
C6-61	2023-07-22	Abscess	5555394	ST995	-	-	-	-	-	-	wzi215	-	O1	14	995
C6-62	2023-07-21	Blood	5114876	ST3413-1LV	-	-	-	-	-	-	-	-	-	3630	-
C6-64	2023-07-22	Sputum	5438296	ST660	ybt 5	-	iuc 1	iro 1	rmp 1	rmpA2_5	wzi16	K16	O1	660	660
C6-65	2023-07-24	Skin Wound	5609078	ST23	ybt 1	clb 2	iuc 1	iro 1	rmp 1	rmpA2_5	wzi1	K1	O1	23	23
C6-66	2023-07-24	Sputum	5356720	ST485	-	-	-	-	-	-	wzi84	K28	O2a	485	485
C6-67	2023-07-25	Blood	5665937	ST893	ybt 19	-	iuc 1	iro 1	rmp 1	rmpA2_8	wzi527	K20	O3/O3a	11195	12072
C6-68	2023-07-26	Blood	5819905	ST45	ybt 10	-	-	-	-	-	wzi50	K52	-	45	45
C6-69	2023-07-28	Sputum	5746140	ST15	ybt 15	-	-	-	-	-	wzi94	K62	O1	15	15
C6-7	2023-06-20	Abscess	5710928	ST23	ybt 1	clb 2	iuc 1	iro 1	rmp 1	rmpA2_3	wzi1	K1	O1	23	23
C6-70	2023-07-27	Abscess	5259615	ST399	-	-	-	-	-	-	wzi123	-	O2afg	3630	-
C6-71	2023-07-27	Sputum	5465863	ST395	ybt 16	-	-	-	-	-	wzi105	-	O1	395	395
C6-72	2023-07-30	Blood	5292163	ST2668	-	-	-	-	-	-	-	-	-	11027	12914
C6-73	2023-07-30	Skin Wound	5486580	ST15	ybt 10	-	-	-	-	-	wzi84	K28	O1	15	15
C6-74	2023-07-31	Sputum	5568137	ST35	ybt 16	-	iuc 3	-	-	-	wzi323	K62	O1	35	35
C6-75	2023-07-30	Blood	5291898	ST2668	-	-	-	-	-	-	-	-	-	11027	12914
C6-76	2023-08-01	Sputum	5746088	ST15	ybt 15	-	-	-	-	-	wzi94	K62	O1	15	15
C6-77	2023-07-31	Sputum	5452751	ST147	-	-	-	-	-	-	wzi81	K81	-	147	147
C6-78	2023-08-01	Blood	5936882	ST23	ybt 1	clb 2	iuc 1	iro 1	rmp 1	rmpA2_6	wzi1	K1	O1	23	23
C6-79	2023-08-02	Urine	5535830	ST307	-	-	-	-	-	-	wzi173	-	O2afg	307	307
C6-8	2023-06-21	Sputum	5372973	ST25	-	-	iuc 1	iro 1	rmp 1	rmpA2_6	wzi72	K2	O1	3804	3804
C6-80	2023-08-03	Sputum	5540732	ST70	ybt 8	-	-	-	-	-	wzi123	-	O1	70	10234
C6-81	2023-08-03	Sputum	5467728	ST395	ybt 16	-	-	-	-	-	wzi105	-	O1	395	395
C6-82	2023-08-04	Sputum	5516127	ST661	-	-	iuc 3	-	-	-	wzi84	K28	O2a	661	661
C6-84	2023-08-08	Skin Wound	5398763	ST193	-	-	-	-	-	-	wzi327	K63	O1	29	12802
C6-85	2023-08-08	Sputum	5467916	ST395	ybt 16	-	-	-	-	-	wzi105	-	O1	395	395
C6-86	2023-08-08	Blood	5466500	ST395	ybt 16	-	-	-	-	-	wzi105	-	O1	395	395
C6-87	2023-08-09	Blood	5525871	ST839	ybt 14	-	-	-	-	-	wzi50	K52	-	10117	10410
C6-89	2023-08-11	Sputum	5447927	ST15	ybt 10	-	-	-	-	-	wzi85	K30	O1	15	15
C6-9	2023-06-21	Sputum	5699490	ST23	ybt 1	clb 2	iuc 1	iro 1	rmp 1	rmpA2_5	wzi1	K1	O1	23	23
C6-90	2023-08-11	Sputum	5815113	ST45	ybt 10	-	-	-	-	-	wzi50	K52	-	45	45
C6-91	2023-08-11	Bronchoalveolar Lavage Fluid	5325018	ST147	-	-	-	-	-	-	wzi230	K81	-	147	147
C6-92	2023-08-11	Secretion	5468379	ST395	ybt 16	-	-	-	-	-	wzi105	-	O1	395	395
C6-93	2023-08-11	Blood	5526157	ST839	ybt 14	-	-	-	-	-	wzi50	K52	-	10117	10410
C6-94	2023-08-12	Sputum	5736453	ST1083	-	-	-	-	-	-	wzi462	-	O1	37	10348
C6-95	2023-08-13	Sputum	5446671	ST65	-	clb 3	iuc 1	iro 1	rmp 1	rmpA2_3	wzi72	K2	O1	65	65
C6-96	2023-08-13	Urine	5344881	ST86	-	-	iuc 1	iro 1	rmp 1	rmpA2_6	wzi2	K2	O1	86	86
C6-97	2023-08-13	Bile	5236152	ST5458-1LV	-	-	-	-	-	-	wzi209	K47	-	1962	-
C6-98	2023-08-13	Sputum	5564495	ST307	-	-	-	-	-	-	wzi173	-	O2afg	307	307
C6-99	2023-08-14	Sputum	5336551	ST1715	-	-	-	-	-	-	wzi137	K17	O1	10180	10511
E1-1	2020-02-21	Puncture Fluid	5464052	ST700	ybt 2	-	iuc 3	iro 3	rmp 3	-	wzi128	K1	O1	700	700
E1-10	2019-05-14	Blood	5431512	ST218	ybt 9	-	iuc 1	iro 1	rmp 1	rmpA2_8	wzi77	K57	O2afg	218	218
E1-101	2020-10-02	Blood	5607836	ST23	ybt 1	clb 2	iuc 1	iro 1	rmp 1	rmpA2_5	wzi1	K1	O1	23	23
E1-102	2020-11-24	Blood	5750885	ST23	ybt 1	clb 2	iuc 1	iro 1	rmp 1	rmpA2_5	wzi1	K1	O1	23	23
E1-103	2020-11-18	Blood	5448672	ST65	-	-	iuc 1	iro 1	rmp 1	rmpA2_3	wzi72	K2	O1	65	65
E1-104	2020-11-20	Blood	6133292	ST11	ybt 9	-	-	-	-	-	wzi141	K25	O5	258	11
E1-105	2022-11-02	Blood	5843805	ST11-1LV	ybt 9	-	iuc 1	-	-	rmpA2_2	wzi209	-	-	258	11
E1-106	2018-12-16	Blood	5624512	ST23	ybt 1	clb 2	iuc 1	iro 1	rmp 1	rmpA2_5	wzi1	K1	O1	23	23
E1-107	2018-10-14	Blood	5384047	ST2159	-	-	iuc 1	iro 1	rmp 1	rmpA2_3	wzi128	K1	O1	10358	10798
E1-108	2020-01-23	Blood	5523820	ST23	ybt 1	clb 2	iuc 1	iro 1	rmp 1	rmpA2_6	wzi1	K1	O2afg	23	23
E1-11	2018-11-25	Blood	5356116	ST35	ybt 2	-	-	iro 3	rmp 3	-	wzi194	-	O1	35	10089
E1-110	2020-02-26	Blood	5924172	ST11-1LV	ybt 9	-	iuc 1	-	-	rmpA2_9	wzi209	-	-	258	11
E1-111	2020-01-23	Blood	5968423	ST11	ybt 9	-	iuc 1	-	rmp 1	rmpA2_3	wzi64	K64	O2a	258	11
E1-114	2022-03-18	Blood	5660501	ST11	ybt 9	-	iuc 1	-	-	rmpA2_3	wzi64	K64	O2a	258	11
E1-117	2022-03-06	Blood	5618424	ST23	ybt 1	clb 2	iuc 1	iro 1	rmp 1	rmpA2_3	wzi1	K1	O1	23	23
E1-118	2022-03-01	Blood	5660655	ST11	ybt 9	-	iuc 1	-	-	rmpA2_3	wzi64	K64	O2a	258	11
E1-119	2022-03-01	Urine	5661239	ST11	ybt 9	-	iuc 1	-	-	rmpA2_3	wzi64	K64	O2a	258	11
E1-121	2022-02-16	Abscess	5604159	ST23	ybt 1	clb 2	iuc 1	iro 1	rmp 1	rmpA2_6	wzi1	K1	O1	23	23
E1-123	2022-08-23	Puncture Fluid	5660655	ST11	ybt 9	-	iuc 1	-	-	rmpA2_3	wzi64	K64	O2a	258	11
E1-124	2022-04-07	Blood	5823858	ST11	ybt 9	-	iuc 1	-	-	rmpA2_3	wzi64	K64	O2a	258	11
E1-125	2022-04-01	Blood	5823614	ST11	ybt 9	-	iuc 1	-	-	rmpA2_3	wzi64	K64	O2a	258	11
E1-126	2022-03-11	Puncture Fluid	5610540	ST23	ybt 1	clb 2	iuc 1	iro 1	rmp 1	rmpA2_5	wzi1	K1	O2afg	23	23
E1-128	2022-03-01	Abdominal Drainage Fluid	5661043	ST11	ybt 9	-	iuc 1	-	-	rmpA2_3	wzi64	K64	O2a	258	11
E1-129	2022-03-22	Blood	5856115	ST1958	-	-	-	-	-	-	wzi89	-	O2a	716	716
E1-134	2022-10-03	Blood	5391623	ST37	-	-	-	-	-	-	wzi96	K38	O3b	37	37
E1-135	2022-08-27	Pleural Fluid	5660104	ST11	ybt 9	-	iuc 1	-	-	rmpA2_3	wzi64	K64	O2a	258	11
E1-136	2022-08-14	Abscess	5658443	ST23	ybt 1	clb 2	iuc 1	iro 1	rmp 1	rmpA2_8	wzi1	K1	O1	23	23
E1-139	2022-08-14	Blood	5806836	ST11	ybt 9	-	iuc 1	-	rmp 1	rmpA2_3	wzi64	K64	O2a	258	11
E1-14	2018-12-13	Blood	5537920	ST35	ybt 15	-	-	-	-	-	wzi37	K22	O1	35	35
E1-140	2022-10-19	Sputum	5659919	ST11	ybt 9	-	iuc 1	-	-	rmpA2_3	wzi64	K64	O2a	258	11
E1-141	2022-10-18	Bronchoalveolar Lavage Fluid	5499928	ST29	-	-	-	-	-	-	wzi115	K54	O1	29	10193
E1-142	2018-04-18	Cerebrospinal Fluid	5696929	ST65	ybt 17	clb 3	iuc 1	iro 1	rmp 1	rmpA2_6	wzi72	K2	O1	65	65
E1-144	2018-02-28	Blood	5631893	ST1586	-	-	-	-	-	-	wzi41	-	-	147	-
E1-148	2018-10-19	Blood	5698756	ST23	ybt 1	clb 2	iuc 1	iro 1	rmp 1	rmpA2_3	wzi1	K1	O1	23	23
E1-149	2018-10-14	Blood	5575226	ST65	ybt 17	clb 3	iuc 1	iro 1	rmp 1	rmpA2_6	wzi72	K2	O1	65	65
E1-150	2018-08-30	Puncture Fluid	5402910	ST23	-	-	iuc 1	iro 1	rmp 1	rmpA2_5	wzi1	K1	O1	23	23
E1-151	2018-09-22	Puncture Fluid	5523528	ST65	ybt 17	clb 3	iuc 1	iro 1	rmp 1	rmpA2_6	wzi72	K2	O1	65	65
E1-152	2018-11-07	Blood	5677254	ST11	ybt 9	-	-	-	-	-	wzi141	K25	O5	258	11
E1-153	2018-11-07	Bile	5654905	ST11	ybt 9	-	iuc 1	iro 1	-	rmpA2_3	wzi64	K64	O2a	258	11
E1-154	2018-07-03	Blood	5334120	ST273	-	-	-	-	-	-	wzi174	K74	O3b	147	147
E1-155	2018-07-15	Blood	5672363	ST11	ybt 9	-	-	-	-	-	wzi141	K25	O5	258	11
E1-157	2018-07-10	Blood	5656262	ST11	ybt 9	-	-	-	-	-	wzi141	K25	O5	258	11
E1-16	2018-05-28	Puncture Fluid	5577733	ST23	ybt 1	clb 2	iuc 1	iro 1	rmp 1	rmpA2_5	wzi1	K1	O1	23	23
E1-160	2018-03-02	Blood	5610939	ST1586	-	-	-	-	-	-	wzi41	-	-	147	-
E1-161	2018-01-10	Puncture Fluid	5508628	ST86	ybt 9	-	iuc 1	iro 1	rmp 1	rmpA2_9	wzi2	K2	O1	86	86
E1-162	2022-11-01	Puncture Fluid	5672550	ST45	ybt 10	-	iuc 3	-	-	-	wzi149	K62	O2a	45	45
E1-163	2018-12-05	Blood	5464837	ST299	-	-	-	-	-	-	wzi29	-	O1	6	10015
E1-165	2017-07-08	Blood	5535274	ST15	-	-	iuc 5	-	-	-	wzi384	-	O1	15	15
E1-166	2016-11-09	Blood	5433789	ST3754	-	-	-	-	-	-	wzi227	K60	O3b	-	-
E1-167	2017-11-23	Blood	5629439	ST1586	-	-	-	-	-	-	wzi41	-	-	147	-
E1-18	2019-12-13	Secretion	5981792	ST23	ybt 1	clb 2	iuc 1	iro 1	rmp 1	rmpA2_8	wzi1	K1	O1	23	23
E1-19	2020-05-19	Blood	5802106	ST11	ybt 9	-	-	-	-	-	wzi141	K25	O5	258	11
E1-2	2020-02-07	Puncture Fluid	5647771	ST23	ybt 1	clb 2	iuc 1	iro 1	rmp 1	rmpA2_5	wzi1	K1	O1	23	23
E1-20	2020-04-29	Blood	5685890	ST23	ybt 1	clb 2	iuc 1	iro 1	rmp 1	rmpA2_3	wzi1	K1	O1	23	23
E1-22	2021-02-21	Pleural Fluid	5784127	ST11	ybt 9	-	iuc 1	-	-	rmpA2_3	wzi64	K64	O2a	258	11
E1-23	2020-11-24	Puncture Fluid	5626619	ST23	ybt 1	clb 2	iuc 1	iro 1	rmp 1	rmpA2_6	wzi1	K1	O2afg	23	23
E1-24	2022-07-08	Blood	5770106	ST11	ybt 9	-	iuc 1	-	-	rmpA2_3	wzi64	K64	O2a	258	11
E1-25	2018-08-23	Blood	5406989	ST65	-	-	iuc 1	iro 1	rmp 1	rmpA2_5	wzi72	K2	O1	65	65
E1-26	2019-01-03	Puncture Fluid	5654654	ST23	ybt 1	clb 2	iuc 1	iro 1	rmp 1	rmpA2_5	wzi1	K1	O1	23	23
E1-27	2020-01-27	Abscess	5621422	ST23	ybt 1	clb 2	iuc 1	iro 1	rmp 1	rmpA2_5	wzi1	K1	O1	23	23
E1-28	2019-11-13	Blood	5499488	ST65	ybt 17	clb 3	iuc 1	iro 1	rmp 1	rmpA2_6	wzi72	K2	O1	65	65
E1-29	2020-02-07	Puncture Fluid	5452420	ST23	ybt 1	clb 2	iuc 1	iro 1	rmp 1	rmpA2_6	wzi1	K1	O2afg	23	23
E1-3	2018-11-27	Blood	5574547	ST219	ybt 0	-	-	-	-	-	wzi177	-	O1	107	219
E1-30	2020-02-27	Puncture Fluid	5559316	ST23	ybt 1	clb 2	iuc 1	iro 1	rmp 1	rmpA2_3	wzi1	K1	O1	23	23
E1-31	2022-09-04	Urine	5762055	ST11	ybt 9	-	iuc 1	-	-	rmpA2_3	wzi64	K64	O2a	258	11
E1-32	2022-08-20	Sputum	5641591	ST11	ybt 9	-	iuc 1	-	-	rmpA2_3	wzi64	K64	O2a	258	11
E1-33	2018-01-22	Blood	5397085	ST86	-	-	iuc 1	iro 1	rmp 1	rmpA2_9	wzi2	K2	O1	86	86
E1-34	2019-01-02	Blood	5400946	ST375	-	-	-	-	-	-	wzi72	K2	O1	375	375
E1-35	2019-10-17	Blood	5823828	ST11	ybt 9	-	iuc 3	-	-	-	wzi141	K25	O5	258	11
E1-36	2017-12-07	Blood	5616935	ST23	ybt 1	clb 2	iuc 1	iro 1	rmp 1	rmpA2_6	wzi1	K1	O1	23	23
E1-37	2020-04-24	Puncture Fluid	5640267	ST65	-	-	iuc 1	iro 1	rmp 1	rmpA2_3	wzi72	K2	O1	65	65
E1-38	2020-05-01	Blood	5445088	ST15	-	-	-	-	-	-	wzi19	K19	O1	15	15
E1-39	2019-01-03	Blood	5818600	ST11	ybt 9	-	iuc 3	-	-	-	wzi141	K25	O5	258	11
E1-4	2020-02-20	Blood	5452073	ST700	ybt 2	-	iuc 3	iro 3	rmp 3	-	wzi128	K1	O1	700	700
E1-40	2019-12-06	Abscess	5785991	ST86	ybt 9	-	iuc 1	iro 1	rmp 1	rmpA2_4	wzi2	K2	O1	86	86
E1-41	2019-11-22	Blood	5810417	ST11	ybt 9	-	iuc 5	iro 5	-	-	wzi141	K25	O5	258	11
E1-42	2019-07-23	Blood	5515011	ST23	ybt 1	clb 2	iuc 1	iro 1	rmp 1	rmpA2_6	wzi1	K1	O1	23	23
E1-43	2019-11-12	Blood	5627249	ST23	ybt 1	clb 2	iuc 1	iro 1	rmp 1	rmpA2_5	wzi1	K1	O1	23	23
E1-45	2019-05-26	Blood	5391174	ST2159	-	-	iuc 1	iro 1	rmp 1	rmpA2_3	wzi128	K1	O1	10358	10798
E1-46	2019-05-13	Puncture Fluid	5421962	ST23	ybt 1	clb 2	-	-	-	-	wzi1	K1	O1	23	23
E1-47	2019-05-19	Puncture Fluid	5653375	ST23	ybt 1	clb 2	iuc 1	iro 1	rmp 1	rmpA2_3	wzi1	K1	O1	23	23
E1-48	2018-08-27	Blood	5462434	ST86	ybt 9	-	iuc 1	iro 1	rmp 1	rmpA2_9	wzi2	K2	O1	86	86
E1-49	2020-02-22	Blood	5519943	ST29	ybt 9	-	iuc 1	iro 1	rmp 1	rmpA2_8	wzi115	K54	O1	29	711
E1-5	2019-10-03	Bile	5487429	ST23	ybt 1	clb 2	iuc 1	iro 1	rmp 1	rmpA2_3	wzi1	K1	O1	23	23
E1-52	2019-04-12	Puncture Fluid	5456874	ST23	ybt 1	clb 2	iuc 1	iro 1	rmp 1	rmpA2_6	wzi1	K1	O1	23	23
E1-53	2018-08-10	Blood	5540147	ST1876	ybt 13	-	-	-	-	-	wzi50	K15	O4	10222	10570
E1-54	2020-03-09	Blood	5513738	ST374	ybt 10	-	iuc 1	iro 1	rmp 1	rmpA2_9	wzi2	K2	O1	374	374
E1-55	2020-05-02	Blood	5769417	ST11	ybt 9	-	-	-	-	-	wzi141	K25	O5	258	11
E1-56	2019-12-10	Secretion	5383234	ST1333	ybt 2	-	-	iro 3	rmp 3	-	wzi5	K5	O1	1333	1333
E1-57	2019-10-27	Abscess	5440895	ST86	-	-	iuc 1	iro 1	rmp 1	rmpA2_9	wzi2	K2	O1	86	86
E1-58	2022-11-06	Urine	5323836	ST105	ybt 0	-	-	-	-	-	wzi383	-	O2afg	152	105
E1-59	2018-12-30	Blood	5651090	ST23	ybt 1	clb 2	iuc 1	iro 1	rmp 1	rmpA2_5	wzi1	K1	O1	23	23
E1-6	2019-10-11	Blood	5351306	ST4828	ybt 4	-	-	iro 1	rmp 1	-	wzi213	-	O3b	10440	10924
E1-60	2020-01-01	Nasopharyngeal Swab	5557683	ST23	ybt 1	clb 2	iuc 1	iro 1	rmp 1	rmpA2_6	wzi1	K1	O1	23	23
E1-61	2020-01-01	Sputum	5766394	ST11	ybt 9	-	-	-	-	-	wzi141	K25	O5	258	11
E1-62	2020-01-04	Urine	5772046	ST11	ybt 9	-	-	-	-	-	wzi141	K25	O5	258	11
E1-63	2020-08-19	Urine	5748328	ST11	ybt 9	-	-	-	-	-	wzi141	K25	O5	258	11
E1-64	2017-11-10	Cerebrospinal Fluid	5152642	ST700	ybt 2	-	-	iro 3	rmp 3	-	wzi128	K1	O1	700	700
E1-65	2018-09-27	Blood	5670327	ST66-3LV	ybt 4	-	-	-	-	-	wzi31	K31	O3b	11366	12388
E1-66	2018-10-02	Blood	5720122	ST23	ybt 1	clb 2	iuc 1	iro 1	rmp 1	rmpA2_6	wzi1	K1	O1	23	23
E1-67	2022-11-09	Blood	5320129	ST147	-	-	-	-	-	-	wzi64	K64	O2a	147	147
E1-68	2022-11-05	Blood	5409499	ST105	ybt 0	-	-	-	-	-	wzi383	-	O2afg	152	105
E1-7	2018-11-24	Blood	5433338	ST86	ybt 9	-	-	iro 1	rmp 1	-	wzi2	K2	O1	86	86
E1-71	2020-01-10	Blood	5775029	ST394	ybt 14	-	-	-	-	-	wzi59	K3	O2afg	37	896
E1-72	2020-01-20	Blood	5300551	ST23-3LV	-	-	-	-	-	-	wzi458	K39	O3b	-	-
E1-73	2020-01-17	Abscess	5620143	ST23	ybt 1	clb 2	iuc 1	iro 1	rmp 1	rmpA2_6	wzi1	K1	O1	23	23
E1-74	2020-01-01	Blood	5583446	ST23	ybt 1	clb 2	iuc 1	iro 1	rmp 1	rmpA2_5	wzi1	K1	O2afg	23	23
E1-75	2019-12-13	Blood	5592857	ST23	ybt 1	clb 2	iuc 1	iro 1	rmp 1	rmpA2_5	wzi1	K1	O1	23	23
E1-76	2020-05-12	Blood	5808432	ST11	ybt 9	-	-	-	-	-	wzi141	K25	O5	258	11
E1-77	2018-11-27	Urine	5617806	ST2358	ybt 13	-	-	-	-	-	wzi64	K64	O2a	147	147
E1-78	2019-11-15	Puncture Fluid	5390544	ST29	ybt 9	-	iuc 1	iro 1	rmp 1	rmpA2_8	wzi115	K54	O1	29	711
E1-79	2022-10-28	Abscess	5382673	ST2159	-	-	iuc 1	iro 1	rmp 1	rmpA2_3	wzi128	K1	O1	10358	10798
E1-8	2019-09-02	Abdominal Drainage Fluid	5670766	ST11	ybt 9	-	iuc 1	-	-	rmpA2_8	wzi209	K47	-	258	11
E1-80	2022-10-28	Blood	5496406	ST380	ybt 9	-	iuc 2	iro 2	rmp 2	-	-	K2	O1	380	10118
E1-81	2021-10-22	Blood	5706366	ST37	ybt 4	-	-	-	-	-	wzi50	K15	O4	37	10010
E1-82	2022-10-24	Blood	5710609	ST485	-	-	-	-	-	-	wzi101	K24	O2a	45	10541
E1-83	2020-04-21	Abdominal Drainage Fluid	5763701	ST11	ybt 9	-	iuc 1	-	rmp 1	rmpA2_3	wzi64	K64	O2a	258	11
E1-84	2022-10-21	Sputum	5631410	ST23	ybt 1	clb 2	iuc 1	iro 1	rmp 1	rmpA2_5	wzi1	K1	O2afg	23	23
E1-85	2022-01-09	Puncture Fluid	5716365	ST395	ybt 16	-	-	-	-	-	wzi105	-	O1	395	395
E1-88	2019-07-24	Sputum	5383694	ST45	ybt 10	-	-	-	-	-	wzi5	K5	O3b	45	10262
E1-9	2019-05-05	Blood	5655347	ST23	ybt 1	clb 2	iuc 1	iro 1	rmp 1	rmpA2_3	wzi1	K1	O1	23	23
E1-90	2020-07-29	Blood	5663923	ST11	ybt 9	-	iuc 1	-	-	rmpA2_3	wzi64	K64	O2a	258	11
E1-91	2020-07-21	Blood	5579902	ST23	ybt 1	clb 2	iuc 1	iro 1	rmp 1	rmpA2_6	wzi1	K1	O1	23	23
E1-92	2020-07-22	Puncture Fluid	5573219	ST23	ybt 1	clb 2	iuc 1	iro 1	rmp 1	rmpA2_6	wzi1	K1	O1	23	23
E1-93	2022-06-23	Blood	5763488	ST11	ybt 9	-	iuc 1	-	-	rmpA2_3	wzi64	K64	O2a	258	11
E1-94	2022-02-18	Blood	5416236	ST111	ybt 4	-	-	iro 1	rmp 1	-	wzi63	K63	O1	111	111
E1-95	2022-02-18	Blood	5572366	ST29	ybt 4	-	-	iro 1	rmp 1	-	wzi115	K54	O1	29	711
E1-96	2022-02-18	Blood	5395377	ST700	ybt 2	-	iuc 3	iro 3	rmp 3	-	wzi128	K1	O1	700	700
E1-97	2020-09-29	Blood	5591075	ST65	ybt 17	clb 3	iuc 1	iro 1	rmp 1	rmpA2_5	wzi72	K2	O1	65	65
E1-98	2020-09-29	Blood	5646080	ST11	ybt 9	-	iuc 1	-	-	rmpA2_3	wzi64	K64	O2a	258	11
E3-1	2023-10-05	Abdominal Drainage Fluid	5445207	ST11	ybt 10	-	-	-	-	-	wzi75	-	O2afg	258	340
E3-10	2023-10-03	Sputum	5566719	ST23	ybt 1	clb 2	iuc 1	iro 1	rmp 1	rmpA2_6	wzi1	K1	O1	23	23
E3-11	2023-10-04	Sputum	5597566	ST37	-	-	-	-	-	-	wzi442	-	-	37	10066
E3-12	2023-09-08	Bile	5548584	ST3113	-	-	-	-	-	-	wzi118	-	O1	10983	11772
E3-13	2023-09-09	Urine	5488935	ST70	ybt 8	-	-	-	-	-	wzi123	-	O1	70	10234
E3-14	2023-09-21	Sputum	5526292	ST11	ybt 0	clb 3	-	-	-	-	wzi95	-	-	258	340
E3-16	2023-10-06	Urine	5450006	ST147	-	-	-	-	-	-	wzi29	-	O2afg	147	147
E3-17	2023-10-07	Blood	5802363	ST11	ybt 9	-	iuc 1	-	rmp 1	rmpA2_3	wzi64	K64	O2a	258	11
E3-18	2023-10-08	Sputum	5451782	ST147	-	-	-	-	-	-	wzi29	-	O2afg	147	147
E3-19	2023-10-08	Sputum	5491424	ST147	-	-	-	-	-	-	wzi64	K64	O2a	147	147
E3-2	2023-10-04	Sputum	5383124	ST661	-	-	-	-	-	-	wzi211	-	O2afg	661	661
E3-20	2023-10-07	Urine	5626317	ST45	ybt 10	-	iuc 3	-	-	-	wzi121	K43	O2a	45	45
E3-21	2023-10-09	Puncture Fluid	5743664	ST11	-	-	iuc 1	-	rmp 1	rmpA2_3	wzi64	K64	O2a	258	11
E3-22	2023-10-08	Blood	5803439	ST11	ybt 9	-	iuc 1	-	rmp 1	rmpA2_3	wzi64	K64	O2a	258	11
E3-23	2023-10-09	Rectal Swab	5484761	ST432	-	-	-	-	-	-	wzi149	K62	O2a	432	432
E3-24	2023-10-09	Sputum	5686299	ST11	ybt 9	-	iuc 1	-	-	rmpA2_3	wzi64	K64	O2a	258	11
E3-25	2023-10-09	Sputum	5318187	ST967	-	-	-	-	-	-	wzi19	K19	O1	967	967
E3-26	2023-10-09	Bronchoalveolar Lavage Fluid	5562842	ST23	ybt 1	clb 2	iuc 1	iro 1	rmp 1	rmpA2_6	wzi1	K1	O1	23	23
E3-27	2023-10-10	Secretion	5479749	ST111	ybt 4	-	-	iro 1	rmp 1	-	wzi63	K63	O1	111	111
E3-28	2023-10-10	Sputum	5530943	ST186	-	-	-	-	-	-	wzi177	-	O1	186	186
E3-29	2023-10-11	Urine	5545087	ST35	ybt 2	-	-	iro 3	rmp 3	-	wzi194	-	O1	35	10089
E3-30	2023-10-10	Urine	5512281	ST611	-	-	-	-	-	-	-	K45	O2afg	611	10154
E3-31	2023-10-07	Blood	5348519	ST1662	-	-	-	-	-	-	wzi177	-	O5	10537	-
E3-32	2023-10-10	Sputum	5552104	ST277	-	-	-	-	-	-	wzi97	-	O3b	277	277
E3-33	2023-10-11	Sputum	5571269	ST45	ybt 10	-	-	-	-	-	wzi121	K43	O2a	45	45
E3-34	2023-10-13	Urine	5501362	ST23	ybt 1	clb 2	iuc 1	iro 1	rmp 1	rmpA2_6	wzi1	K1	O2afg	23	23
E3-36	2023-10-12	Sputum	5567014	ST101	-	-	-	-	-	-	wzi29	-	O1	101	101
E3-37	2023-10-13	Urine	5437607	ST700	ybt 2	-	iuc 3	iro 3	rmp 3	-	wzi128	K1	O1	700	700
E3-38	2023-10-12	Abdominal Drainage Fluid	5477666	ST628	-	-	-	-	-	-	wzi426	-	O3b	628	628
E3-39	2023-10-14	Urine	5412116	ST309	-	-	-	-	-	-	wzi42	K42	O4	37	309
E3-4	2023-10-04	Urine	5800690	ST11	ybt 9	-	iuc 1	-	rmp 1	rmpA2_3	wzi64	K64	O2a	258	11
E3-40	2023-10-13	Urine	5563514	ST101	-	-	-	-	-	-	wzi29	-	O1	101	101
E3-41	2023-10-12	Urine	5505899	ST307	-	-	-	-	-	-	wzi173	-	O2afg	307	307
E3-42	2023-10-12	Sputum	5507466	ST412	-	-	iuc 1	iro 1	rmp 1	rmpA2_8	wzi206	K57	O3b	412	10014
E3-43	2023-10-12	Sputum	5823479	ST11	ybt 9	-	iuc 1	-	rmp 1	rmpA2_3	wzi64	K64	O2a	258	11
E3-44	2023-10-14	Sputum	5408899	ST193	-	-	-	-	-	-	wzi275	K30	O1	29	193
E3-45	2023-10-15	Abdominal Drainage Fluid	5570239	ST152	-	-	-	-	-	-	wzi124	-	O3b	152	12611
E3-5	2023-10-05	Abdominal Drainage Fluid	5445821	ST11	ybt 10	-	-	-	-	-	wzi75	-	O2afg	258	340
E3-6	2023-10-05	Sputum	5479620	ST111	ybt 4	-	-	iro 1	rmp 1	-	wzi63	K63	O1	111	111
E3-7	2023-10-05	Sputum	5752294	ST11	ybt 9	-	iuc 1	-	-	rmpA2_3	wzi64	K64	O2a	258	11
E3-9	2023-10-05	Abdominal Drainage Fluid	5447423	ST11	ybt 10	-	-	-	-	-	wzi75	-	O2afg	258	340
