# Supplementary material for: Dynamics of clinical Klebsiella pneumoniae strains over the COVID-19 pandemic in Qingdao, China
Source: Appl Environ Microbiol. 2026 Jun 29;92(7):e00706-26. doi: 10.1128/aem.00706-26 (PMC13390487; doi:10.1128/aem.00706-26)
Supplement: Table S3 — Antibiotic susceptibility phenotypes of isolated strains. [file aem.00706-26-s0005.xlsx]

## Sheet: Sheet1
Table S3. Antibiotic sucecptibility phenotypes of isoalted strains. R, resistant; I, intermediate; S, susceptible. Diameters indiate clear zone diameters on K-B agar plates.
Strains	Carbapenems						β-lactams																	Quinolones				Aminoglycosides				Tetracyclines			Trimethoprim/Sulfamethoxazole			Polymyxins
	Imipenem			Meropenem			Cefepime		Cefotaxime			Ceftriaxone		Aztreonam		Ampicillin/Sulbactam			Amoxicillin/Clavulanic acid			Piperacillin/Tazobactam		Ciprofloxacin		Levofloxacin		Gentamicin		Amikacin		Tigecycline			Trimethoprim/Sulfamethoxazole			Polymyxin B		Polymyxin E
	Phenotype	MIC (μg/ml)	Diameter (mm)	Phenotype	MIC (μg/ml)	Diameter (mm)	Phenotype	MIC (μg/ml)	Phenotype	MIC (μg/ml)	Diameter (mm)	Phenotype	MIC (μg/ml)	Phenotype	MIC (μg/ml)	Phenotype	MIC (μg/ml)	Diameter (mm)	Phenotype	MIC (μg/ml)	Diameter (mm)	Phenotype	MIC (μg/ml)	Phenotype	MIC (μg/ml)	Phenotype	MIC (μg/ml)	Phenotype	MIC (μg/ml)	Phenotype	MIC (μg/ml)	Phenotype	MIC (μg/ml)	Diameter (mm)	Phenotype	MIC (μg/ml)	Diameter (mm)	Phenotype	MIC (μg/ml)	Phenotype	MIC (μg/ml)
C1-1	R	≥16		R		6	R	≥64	R	≥64		R	≥64	R	≥64	R		6	R	≥32/16		R	≥128/4	R	32	R	16	R	≥64	R	≥64	S	1		S	≤20		S	2
C1-10	S	≤1		S	≤1		S	≤2	S	≤1		S	0.25	S	≤2	S	8/4		S	≤4/2		S	≤4/4	S	＜0.5	S	＜1	S	≤2	S	≤8	S	1		S	≤0.5/9.5		S	1
C1-100	R	≥16		R	≥64		R	≥64	R	≥64		R	≥64	R	≥64	R		6	R	≥32/16		R	≥128/4	R	≥4	R	≥8	R	≥16	R	≥64	S	0.25		S	≤20		R	8
C1-101	R	≥16		R	32		SDD	8	R	≥64		R	≥64	R	≥64	R		6	R	≥32/16		R	≥128/4	R	≥4	R	≥8	R	≥16	R	≥64	S	≤0.5		R	≥320		S	2
C1-102	R	≥16		R	≥64		R	≥64	R	≥64		R	≥64	R	≥64	R		6	R	≥32/16		R	≥128/4	R	≥4	R	≥8	R	≥16	R	≥64	S	2		R	≥320		R	4
C1-103	R	≥16		R	≥64		R	≥64	R	≥64		R	≥64	R	≥64	R		6	R	≥32/16		R	≥128/4	R	≥4	R	≥8	R	≥16	R	≥64	S	2		S	≤20		S
C1-109	S	≤1		S	≤0.25		R	≥64	R	≥64		R	≥64	S	≤1	S	8/4		R		12	S	≤4/4	I	0.5	I	1	R	≥64	S	2	S		19	S	≤20		S	2
C1-11	S	1		S	≤1		R	>16	R	≥64		R	≥64	R	>16	I	>16/8		R	>16/8		S	≤4/4	R	64	R	≥64	S	0.25	S	2	S		18	R	>2/38		S	1
C1-111	S	≤1		S	≤0.25		S	≤1	S		26	S	≤1	S	≤1	S	4/2		S		18	S	≤4/4	S	≤0.25	S	≤0.25	S	≤1	S	≤2	S		19	S	≤20		S	2
C1-112	S	≤1		S	≤0.25		S	≤1	R		12	R	16	S	≤1	R	≥32/16		R		8	S	≤4/4	I	0.5	S	0.5	S	≤1	S	≤2	S	1		S	≤20				S	1
C1-113	S	≤1		S	≤0.25		R	≥64	R		10	R	≥64	R	≥64	R	≥32/16		I		16	S	8/4	R	≥4	R	≥8	S	0.25	S	1	S	0.5		R	≥320				S	0.5
C1-114	S	≤1		S	≤0.25		S	≤1	S		27	S	≤1	S	≤1	S	4/2		S		20	S	≤4/4	S	≤0.25	S	≤0.25	S	≤1	S	≤2	S		19	S	≤20				S	2
C1-12	R	≥16		R		6	R	≥64	R	≥64		R	≥64	R	≥64	R		6	R	≥32/16		R	≥128/4	R	≥4	R	32	R	≥64	R	≥64	I	4		R	≥320		S	2
C1-121	S	≤1		S	≤0.25		S	≤1	S		26	S	≤1	S	≤1	S	8/4		S		18	S	≤4/4	S	≤0.25	S	≤0.25	S	≤1	S	≤2	S	0.5		S	≤20				R	8
C1-122	S	≤1		S	≤0.25		S	2	R		8	R	≥64	R	32	R	≥32/16		S		19	S	8/4	R	2	R	4	R	≥16	S	≤2	I	4		R	≥320				S	0.5
C1-123	S	≤1		S	≤0.25		S	≤1	S		29	S	≤1	S	≤1	S	4/2		S		18	S	≤4/4	S	≤0.25	S	≤0.25	S	0.25	S	2	S		19	S	≤20				S	2
C1-124	S	≤1		S	≤0.25		S	2	R		6	R	≥64	R	16	R	≥32/16		R		11	R	64/4	R	≥4	R	≥8	S	0.5	S	16	S	2		R	≥320				S	0.5
C1-125	S	≤1		S	≤0.25		S	≤1	S		26	S	≤1	S	≤1	S	4/2		S		20	S	≤4/4	S	≤0.25	S	≤0.25	S	≤1	S	≤2	S	0.5		S	≤20				R	4
C1-127	R	≥16		R	≥16		R	≥64	R		6	R	≥64	R	≥64	R	≥32/16		R		6	R	≥128/4	R	≥4	R	≥8	R	≥16	R	≥64	S		21	R	≥320				S	2
C1-129	S	≤1		S	≤0.25		S	0.25	S	1		S	1	S	≤1	R	≥32/16		R		13	S	8/4	R	≥4	R	≥8	R	≥16	R	≥64	S	2		R	≥320				S	2
C1-13	R	8		R		6	R	≥64	R	≥64		R	≥64	R	≥64	R		6	R	≥32/16		R	≥128/4	R	≥4	R	≥64	R	≥64	R	≥64	I	4		R	≥320		S	1
C1-130	S	≤1		S	≤0.25		S	≤1	R		13	R	16	R	32	R	≥32/16		R		8	R	≥128/4	I	0.5	I	1	S	0.5	S	1	S		19	S	≤20				S	2
C1-135	S	≤1		S	≤0.25		S	2	R		8	R	≥64	R	16	R	≥32/16		I		16	S	≤4/4	R	≥4	R	2	S	0.5	S	2	S		19	R	≥320				S	2
C1-137	S	≤1		S	≤0.25		S	≤1	S		26	S	≤1	S	≤1	I	16/8		S		20	S	≤4/4	R	2	I	1	S	≤1	S	≤2	S		19	R	≥320				S	1
C1-138	S	≤1		S	≤0.25		S	2	R		11	R	≥64	R	16	R	≥32/16		I		15	S	8/4	R	≥4	R	≥8	S	0.5	S	4	S	1		R	≥320				S	1
C1-139	S	≤1		S	≤0.25		S	2	R		6	R	≥64	S	2	R	≥32/16		I		15	S	≤4/4	S	0.25	S	0.25	R	≥64	S	2	S		19	R	≥320				S	1
C1-14	S	≤1		S		27	S	≤1	S	≤0.5		S	≤1	S	≤1	R		6	I	16/8		R	64/4	S	≤0.25	S	≤0.25	S	≤1	S	≤2	S	1		S	≤20		S	2
C1-140	S	≤1		S	≤0.25		S	≤1	S		26	S	≤1	S	≤1	S	4/2		S		22	S	≤4/4	S	≤0.25	S	≤0.25	S	≤1	S	≤2	S		19	S	≤20				S	1
C1-141	S	≤1		S	≤0.25		S	≤1	S		28	S	≤1	S	≤1	S	≤2/1		S		23	S	≤4/4	S	≤0.25	S	≤0.25	S	≤1	S	≤2	S		19	S	≤20				S	1
C1-142	S	≤1		S	≤0.25		S	≤1	S		26	S	≤1	S	≤1	R	≥32/16		S		20	S	8/4	S	≤0.25	S	≤0.25	S	≤1	S	≤2	S		19	S	≤20				S	2
C1-143	S	≤1		S	≤0.25		S	≤1	S		26	S	≤1	S	≤1	S	8/4		S		20	S	≤4/4	S	≤0.25	S	≤0.25	S	≤1	S	≤2	S		19	S	≤20				S	1
C1-144	R	≥16		R	4		R	16	R		6	R	≥64	S	≤1	R	≥32/16		R		6	R	64/4	R	≥4	R	≥8	I	8	S	2	R	16		R	≥320				S	1
C1-145	S	≤1		S	≤0.25		S	0.5	S	0.5		S	0.5	S	≤1	R	≥32/16		R		13	R	64/4	R	≥4	R	≥8	R	≥16	S	≤2	R	8		R	≥320				S	0.5
C1-146	S	≤1		S	≤0.25		S	≤1	S		26	S	≤1	S	≤1	S	8/4		S		18	S	≤4/4	S	≤0.25	S	≤0.25	S	≤1	S	≤2	S		19	S	≤20				S	1
C1-147	S	≤1		S	≤0.25		S	≤1	S		26	S	≤1	S	≤1	S	8/4		S		18	S	≤4/4	S	≤0.25	S	≤0.25	S	≤1	S	≤2	S		19	S	≤20				S	1
C1-148	S	≤1		S	0.5		S	≤1	S		26	S	≤1	S	≤1	S	8/4		S		18	S	≤4/4	S	≤0.25	S	≤0.25	S	≤1	S	≤2	S		19	S	≤20				S	2
C1-149	S	≤1		S	≤0.25		S	≤1	S		26	S	≤1	S	≤1	S	4/2		S		22	S	≤4/4	S	≤0.25	S	≤0.25	S	≤1	S	≤2	S	0.5		S	≤20				S	1
C1-15	R	≥16		R		17	SDD	8	R	≥64		R	≥64	R	≥64	R		6	R	≥32/16		R	≥128/4	R	≥4	R	16	R	≥64	R	≥64	S	2		R	≥320		S	1
C1-150	S	≤1		S	≤0.25		S	2	R		12	R	16	S	2	R	≥32/16		S		19	S	≤4/4	R	1	I	1	R	≥16	S	≤2	S		20	R	≥320				S	2
C1-151	S	≤1		S	≤0.25		S	≤1	S		28	S	≤1	S	≤1	S	4/2		S		23	S	≤4/4	S	≤0.25	S	≤0.25	S	≤1	S	≤2	S		19	S	≤20				S	2
C1-152	S	≤1		S			S		S			S		S		S			S			S		S	0.25	S		S	0.5	S		S	0.5		S		25			S	2
C1-153	S	≤1		S	≤0.25		S	≤1	S		28	S	≤1	S	≤1	S	4/2		S		22	S	≤4/4	S	≤0.25	S	≤0.25	S	≤1	S	≤2	S	0.5		S	≤20				S	1
C1-154	S	≤1		S	≤0.25		S	≤1	S		26	S	≤1	S	≤1	S	4/2		S		20	S	≤4/4	S	≤0.25	S	≤0.25	S	≤1	S	≤2	S		19	S	≤20				S	2
C1-155	S	≤1		S	≤0.25		S	≤1	S		26	S	≤1	S	≤1	S	4/2		S		19	S	≤4/4	S	≤0.25	S	≤0.25	S	≤1	S	≤2	S		19	S	≤20				S	2
C1-156	S	≤1		S	≤0.25		S	≤1	S		26	S	≤1	S	≤1	S	4/2		S		19	S	≤4/4	S	≤0.25	S	≤0.25	S	≤1	S	≤2	S		19	S	≤20				S	1
C1-157	S	0.5		S	≤0.25		S	≤1	R		6	R	16	R	≥64	R	≥32/16		R		10	R	≥128/4	R	2	R	2	I	8	S	≤2	R	16		R	≥320				S	0.5
C1-158	S	≤1		S	≤0.25		S	≤1	S		30	S	≤1	S	≤1	S	8/4		S		22	S	≤4/4	S	≤0.25	S	≤0.25	S	≤1	S	≤2	S		19	S	≤20				S	2
C1-159	S	≤1		S	≤0.25		S	≤1	S		28	S	≤1	S	≤1	S	8/4		S		22	S	≤4/4	S	≤0.25	S	≤0.25	S	≤1	S	≤2	S		19	S	≤20				S	1
C1-16	R	≥16		R		6	R	≥64	R	≥64		R	≥64	R	≥64	R		6	R	≥32/16		R	≥128/4	R	≥4	R	32	R	≥64	R	≥64	S	0.5		S	≤20		S	1
C1-160	S	≤1		S	≤0.25		S	≤1	S		27	S	≤1	S	≤1	S	8/4		S		23	S	≤4/4	S	≤0.25	S	≤0.25	S	≤1	S	≤2	S		19	S	≤20				S	2
C1-161	S	≤1		S	≤0.25		S	≤1	R		18	S	≤1	S	≤1	R	≥32/16		R		9	SDD	16/4	R	2	R	4	S	≤1	S	≤2	S		19	S	≤20				S	2
C1-162	S	≤1		S	≤0.25		S	≤1	S		32	S	≤1	S	≤1	S	4/2		S		24	S	≤4/4	S	≤0.25	S	≤0.25	S	≤1	S	≤2	S		22	S	≤20				S	1
C1-163	S	≤1		S	≤0.25		S	≤1	S		30	S	≤1	S	≤1	S	8/4		S		22	S	≤4/4	S	≤0.25	S	≤0.25	S	≤1	S	≤2	S		21	S	≤20				S	2
C1-164	S	≤1		S	≤0.25		SDD	4	R		7	R	≥64	R	32	R	≥32/16		S		20	S	≤4/4	R	≥4	R	≥8	S	0.25	S	4	S		19	R	≥320				S	2
C1-165	S	≤1		S	≤0.25		S	≤1	S		30	S	≤1	S	≤1	R	≥32/16		S		21	S	≤4/4	S	≤0.25	S	≤0.25	S	≤1	S	≤2	S		19	S	≤20				S	1
C1-166	S	≤1		S	≤0.25		S	≤1	S		26	S	≤1	S	≤1	S	4/2		S		20	S	≤4/4	S	≤0.25	S	≤0.25	S	≤1	S	≤2	S		19	S	≤20				S	2
C1-167	S	≤1		S	≤0.25		S	≤1	S		29	S	≤1	S	≤1	S	8/4		S		24	S	≤4/4	S	≤0.25	S	≤0.25	S	≤1	S	≤2	S		19	S	≤20				S	2
C1-168	S	≤1		S	≤0.25		S	≤1	S		30	S	≤1	S	≤1	S	8/4		S		23	S	≤4/4	S	≤0.25	S	≤0.25	S	≤1	S	≤2	S		21	S	≤20				S	2
C1-169	S	≤1		S	≤0.25		S	≤1	S		28	S	≤1	S	≤1	R	32/16		I	16/8		S	8/4	S	≤0.25	S	≤0.25	S	≤1	S	≤2	S	0.5		S	≤20				S	2
C1-17	R	≥16		R		6	R	≥64	R	≥64		R	≥64	R	≥64	R		6	R	≥32/16		R	≥128/4	R	≥4	R	≥64	R	≥64	R	≥64	S	0.5		R	≥320		R	8
C1-170	S	≤1		S	≤0.25		S	≤1	S		29	S	≤1	S	≤1	I	16/8		S		19	S	≤4/4	R	1	I	1	R	≥64	S	2	S	0.5		R	≥320				S	0.5
C1-171	S	≤1		S	≤0.25		S	2	R		12	R	≥64	R	16	R	≥32/16		I		14	S	8/4	R	≥4	R	4	R	≥16	S	≤2	S		19	R	≥320				S	2
C1-173	S	≤1		S	≤0.25		R	32	R		11	R	≥64	R	≥64	R	≥32/16		I		15	S	8/4	R	≥4	R	4	R	≥16	S	≤2	S	1		R	≥320				S	0.5
C1-174	S	≤1		S	≤0.25		S	≤1	S		26	S	≤1	S	≤1	S	4/2		S		20	S	≤4/4	S	≤0.25	S	≤0.25	S	≤1	S	≤2	S		19	S	≤20				S	1
C1-175	S	≤1		S	≤0.25		S	≤1	S		26	S	≤1	S	≤1	S	8/4		S		19	S	≤4/4	S	≤0.25	S	≤0.25	S	≤1	S	≤2	S		20	S	≤20				R	4
C1-176	R	4		R	4		R	≥64	R		6	R	≥64	R	≥64	R	≥32/16		R		8	R	≥128/4	R	≥4	R	≥8	R	≥16	S	≤2	R	8		R	≥320				S	2
C1-177	S	≤1		S	≤0.25		S	2	R		6	R	16	R	16	S	8/4		S		18	S	≤4/4	I	0.5	I	1	S	≤1	S	≤2	S		19	S	≤20				S	2
C1-18	R	≥16		R		6	R	≥64	R	≥64		R	≥64	R	≥64	R		6	R	≥32/16		R	≥128/4	R	≥4	R	32	R	≥64	R	≥64	S	1		R	≥320		S	2
C1-19	R	>8		R	>8		R	>16	R	≥64		R	≥64	R	>16	I	>16/8		R	>16/8		R	>64/4	R	>2	R	≥64	R	≥64	R	>32	S	1	19	R	>2/38		S	1
C1-2	R	8		R	8		R	>16	R	≥64		R	≥64	R	>16	I	>16/8		R	>16/8		R	>64/4	R	>2	R	≥64	R	≥64	S	4	R	8		R	>2/38		S	1	S	0.5
C1-21	R	>8		R	>8		R	>16	R	≥64		R	≥64	R	>16	I	>16/8		R	>16/8		R	>64/4	R	>2	R	≥64	R	≥64	R	>32	S	1	19	R	>2/38		S	≤0.5
C1-22	S	≤1		S	≤1		S	≤2	S	≤1		S	0.25	S	≤2	S	≤4/2		S	≤4/2		S	≤4/4	S	＜0.5	S	＜1	S	≤2	S	≤8	S	1		S	≤0.5/9.5		S	≤0.5
C1-23	R	>8		R	>8		R	>16	R	≥64		R	≥64	R	>16	I	>16/8		R	>16/8		R	>64/4	R	>2	R	32	R	≥64	S	≤8	S	0.5	18	R	>2/38		S	≤0.5
C1-24	S	≤1		S	≤1		S	≤2	S	≤1		S	0.25	S	≤2	S	≤4/2		S	≤4/2		S	≤4/4	S	＜0.5	S	＜1	S	≤2	S	≤8	I	4	18	S	≤0.5/9.5		S	≤0.5
C1-26	S	≤1		S	≤1		S	≤2	S	≤1		S	0.5	S	≤2	S	≤4/2		S	≤4/2		S	≤4/4	S	＜0.5	S	＜1	S	≤2	S	≤8	R	8		S	≤0.5/9.5		S	≤0.5
C1-27	R	≥16		R		6	R	≥64	R	≥64		R	≥64	R	≥64	R		6	R	≥32/16		R	≥128/4	R	≥4	R	32	R	≥64	R	≥64	S	2		S	≤20		S	2
C1-28	R	≥16		R		6	R	≥64	R	≥64		R	≥64	R	≥64	R		6	R	≥32/16		R	≥128/4	R	≥4	R	≥64	R	≥64	R	≥64	S	1		R	≥320		S	0.25
C1-29	R	≥16		R	8		R	≥64	R	≥64		R	≥64	R	≥64	R		6	R	≥32/16		R	≥128/4	R	128	R	≥64	R	≥64	R	≥64	S	1		R	≥320				S	0.5
C1-3	R	≥16		R	16		SDD	8	R	≥64		R	≥64	S	4	R		6	R	≥32/16		R	≥128/4	R	2	R	8	R	≥64	S	16	R	≥8		R	≥320		S	2
C1-30	S	≤1		S			S	≤2	S	≤1		S	0.25	S	≤2	S	8/4		S	≤4/2		S	≤4/4	S	＜0.5	S	＜1	S	≤2	S	≤8	S	0.25		S	≤0.5/9.5		S	≤0.5
C1-31	R	>8		R			R	>16	R	≥64		R	≥64	R	>16	I	>16/8		R	>16/8		R	>64/4	R	>2	R	≥64	R	≥64	R	>32	S	1	18	R	>2/38		S	≤0.5
C1-32	R	>8		R			R	>16	R	≥64		R	≥64	R	>16	I	>16/8		R	>16/8		R	>64/4	R	>2	R	32	R	≥64	R	>32	S	0.5	19	R	>2/38		S	≤0.5
C1-34	R	4		R			R	16	R	≥64		R	≥64	S	4	R		6	R	≥32/16		R	64/4	R	1	I	1	R	≥64	S	16	S	2		R	≥320		S	1
C1-35	R	8		R			R	≥64	R	≥64		R	≥64	R	≥64	R		6	R	≥32/16		R	≥128/4	R	≥4	R	≥64	R	≥64	R	≥64	S	1		R	≥320		S	2
C1-36	R	8		R			R	16	R	≥64		R	≥64	S	≤1	R		6	R	≥32/16		R	64/4	R	2	I	1	S	1	S	8	S	1		R	≥320		S	1
C1-38	S	0.25		S			R	≥32	S	0.5		I	2	R	≥64	R		6	R	≥64/32		R	≥128/4	R	≥4	R	32	R	≥64	R	≥64	S	1		R	≥320		S
C1-39	S	≤1		S		25	S	≤1	S	≤0.5		S	≤1	S	≤1	S		16	S	≤2/1		S	≤4/4	S	≤0.25	S	≤0.25	S	≤1	S	≤2	S	1		S	≤20		S
C1-4	S	≤1		S		30	S	≤1	S	≤0.5		S	≤1	S	≤1	R		6	R	≥32/16		R	≥128/4	S	≤0.25	S	≤0.25	S	≤0.5	S	≤2	S	0.5		S	≤20				S	0.25
C1-40	S	≤1		S			S	≤2	S	≤1		S	0.25	S	≤2	S	8/4		S	≤4/2		S	≤4/4	S	＜0.5	S	＜1	S	≤2	S	≤8	S	1		S	≤0.5/9.5		S	≤0.5
C1-41	S	≤1		S			R	≥64	R	≥64		R	≥64	R	≥64	R		6	I	16/8		S	8/4	R	≥4	R	≥64	S	0.25	S	≤2	I	4		R	≥320		S	2
C1-42	R	≥16		R			R	≥64	R	≥64		R	≥64	R	≥64	R		6	R	≥32/16		R	≥128/4	R	≥4	R	32	R	≥64	R	≥64	S	2		R	≥320		S	2
C1-43	S	0.25		S			S	≤2	S	0.25		S	0.25	S	≤2	I	>16/8		I	16/8		S	1/4	I	0.5	S	0.5	R	≥64	S	≤8	S	1		R	>2/38		S	≤0.5
C1-44	R	≥16		R			R	≥64	R	≥64		R	≥64	R	≥64	R		6	R	≥32/16		R	≥128/4	R	≥4	R	≥64	R	≥64	R	≥64	S	2		R	≥320		S	2
C1-46	R	>8		R			R	>16	R	≥64		R	≥64	R	>16	I	>16/8		R	>16/8		R	>64/4	R	>2	R	≥64	R	≥64	R	>32	S	2		R	>2/38		S	1
C1-47	S	≤1		S			S	≤2	S	0.25		S	0.25	S	≤2	I	>16/8		R	>16/8		R	>64/4	S	＜0.5	S	0.5	S	0.5	S	2	S	0.5		S	≤0.5/9.5		S	≤0.5
C1-48	S	≤1		S			S	≤2	S	≤1		S	0.25	S	≤2	S	8/4		S	≤4/2		S	≤4/4	S	＜0.5	S	＜1	S	≤2	S	≤8	S			S	≤0.5/9.5		S	≤0.5
C1-49	S	≤1		S			S	≤2	S	≤1		S	0.25	S	≤2	S	8/4		S	≤4/2		S	≤4/4	S	＜0.5	S	＜1	S	≤2	S	≤8	S	1		S	≤0.5/9.5		S	≤0.5
C1-5	R	>8		R			R	≥64	R	≥64		R	≥64	R	>16	I	>16/8		R	>16/8		R	>64/4	R	>2	R	32	S	0.5	S	≤8	S			S	≤0.5/9.5		S	≤0.5
C1-51	S	0.5		S			S	≤2	I	2		R	8	S	4	I	>16/8		R	>16/8		R	>64/4	R	>2	R	>8	R	>8	R	>32	S	1		R	>2/38		S	1
C1-52	R	≥16		R			R	≥64	R	≥64		R	≥64	R	≥64	R		6	R	≥32/16		R	≥128/4	R	≥4	R	≥8	R	≥16	R	≥64	S	1		R	≥320		S	2
C1-55	S	≤1		S			S	≤1	S	0.25		S	≤1	S	≤1	S		15	S	≤2/1		S	≤4/4	S	≤0.25	S	≤0.25	S	≤1	S	≤2	S	0.5		S	≤20		S	1
C1-57	S	1		S			R	>16	R	>32		R	≥64	R	>16	I	>16/8		R	>16/8		S	≤4/4	R	>2	R	>8	R	>8	R	>32	R	16		R	>2/38		S	≤0.5
C1-58	R	>8		R			R	>16	R	>32		R	≥64	R	>16	I	>16/8		R	>16/8		R	>64/4	R	>2	R	>8	R	≥64	R	>32	S	1		R	>2/38		S	≤0.5
C1-6	S	≤1		S		26	S	2	R	≥64		R	≥64	R	≥64	R	32/16		I	16/8		S	≤4/4	R	≥4	I	1	R	≥64	S	4	S	2		R	≥320		S	2
C1-60	S	≤1		S			S	≤1	S	0.25		S	≤1	S	≤1	S		15	S	≤2/1		S	≤4/4	R	1	I	1	S	≤1	S	≤2	S	1		R	≥320		S	1
C1-63	S	0.25		S			R	≥64	R	≥64		R	≥64	R	≥64	R		6	R	16/8		R	64/4	R	≥4	R	≥8	S	0.25	S	2	R	16		R	≥320		S	1
C1-64	R	≥16		R			R	≥64	R	≥64		R	≥64	R	≥64	R		6	R	≥32/16		R	≥128/4	R	≥4	R	≥8	R	≥64	R	≥64	S	1		R	≥320		S	2
C1-65	R	≥16		R			R	≥64	R	≥64		R	≥64	R	≥64	R		6	R	≥32/16		R	≥128/4	R	≥4	R	≥8	R	≥64	R	≥64	S	1		R	≥320		S	1
C1-66	R	≥16		R			R	≥64	R	≥64		R	≥64	R	16	R		6	R	≥32/16		R	≥128/4	R	≥4	R	≥8	R	≥64	S	2	R	8		R	≥320		S	1
C1-67	S	≤1		S			S	≤1	S	0.25		S	≤1	S	≤1	S		17	S	≤2/1		S	≤4/4	S	≤0.25	S	≤0.25	S	≤1	S	≤2	S	≤0.5		S	≤20		S	2
C1-68	S	≤1		S			S	0.25	S	0.25		S	0.25	R	16	R		8	I	16/8		S	≤4/4	S	0.25	S	0.25	S	≤1	S	≤2	S	2		R	≥320		S	1
C1-69	S	0.5		S			R	>16	R	>32		R	≥64	S	4	I	>16/8		R	>16/8		R	>64/4	R	>2	R	8	R	>8	R	>32	R	16		R	>2/38		S	2
C1-7	R	>8		R			R	>16	R	≥64		R	≥64	R	>16	R	>16/8		R	>16/8		R	>64/4	R	>2	R	≥64	R	≥64	R	>32	S			R	>2/38		S	≤0.5
C1-71	S	0.5		S			R	>16	R	>32		R	≥64	R	>16	I	>16/8		R	>16/8		R	>64/4	R	>2	R	>8	R	≥64	R	>32	R	8		R	>2/38		S	≤0.5
C1-73	S	0.25		S			R	>16	R	>32		R	≥64	R	>16	I	>16/8		R	>16/8		R	>64/4	R	>2	R	>8	R	>8	R	>32	S	2		R	>2/38		S	≤0.5
C1-75	S	≤1		S			SDD	4	R	16		R	≥64	R	16	R		6	I	16/8		S	≤4/4	R	≥4	R	≥8	R	32	S	1	S	2		R	≥320		S	2
C1-76	S	≤1		S			S	≤1	R	≥64		S	≤1	S	≤1	R		10	S	≤2/1		S	≤4/4	R	≥64	R	≥64	R	≥64	S	2	S	2		S	≤20				S	0.25
C1-77	R	≥16		R			R	≥64	R	≥64		R	≥64	R	≥64	R		6	R	≥32/16		R	≥128/4	R	≥4	R	≥8	R	≥64	R	≥64	S	1		R	≥320		S	2
C1-78	S	≤1		S			R	≥64	R	≥64		R	≥64	R	≥64	R		6	R	≥32/16		R	64/4	R	≥4	R	≥8	R	≥64	S	2	R	16		R	≥320		S	2
C1-79	S	≤1		S			R	≥64	R	≥64		R	≥64	R	≥64	R		6	R	≥32/16		R	64/4	R	≥4	R	≥8	R	≥64	S	4	S	1		R	≥320		R	4	R	4
C1-8	S	≤1		S		23	S	≤1	R	≥64		R	≥64	S	≤1	R		6	R	≥32/16		S	≤4/4	R	≥4	R	8	S	0.5	S	2	S	≤0.5		R	≥320		S	2
C1-80	R	>8		R			R	>16	R	>32		R	≥64	R	>16	I	>16/8		R	>16/8		R	>64/4	R	>2	R	>8	R	>8	R	>32	S	1		R	>2/38		S	≤0.5
C1-81	R	≥16		R			R	≥64	R	≥64		R	≥64	R	≥64	R		6	R	≥32/16		R	≥128/4	R	≥4	R	≥8	R	≥16	R	≥64	S	1		R	≥320		S	2
C1-82	R	>8		R			R	>16	R	>32		R	≥64	R	>16	I	>16/8		R	>16/8		R	>64/4	R	>2	R	>8	R	>8	R	>32	S	2		R	>2/38		S	≤0.5
C1-83	I	2		R			R	>16	R	>32		R	≥64	R	>16	I	>16/8		R	>16/8		R	>64/4	R	>2	R	>8	S	≤2	S	≤8	S	0.5		R	>2/38		S	≤0.5
C1-84	S	≤1		S			S	≤2	S	≤1		S	0.25	S	≤2	I	>16/8		R	>16/8		S	≤4/4	S	＜0.5	S	＜1	S	4	S	≤8	S	2		S	≤0.5/9.5		S	1
C1-85	R	>8		R			R	>16	R	>32		R	≥64	R	>16	I	>16/8		R	>16/8		R	>64/4	R	>2	R	>8	R	>8	R	>32	S	0.5		S	≤0.5/9.5		S	≤0.5
C1-86	S	0.25		S			S	0.25	S	0.25		S	0.25	R	16	R		6	R	≥32/16		R	64/4	R	≥4	R	≥8	S	1	S	2	S	2		R	≥320		S	2
C1-87	R	≥16		R			R	≥64	R	≥64		R	≥64	R	≥64	R		6	R	≥32/16		R	≥128/4	R	≥4	R	≥8	R	≥64	R	≥64	S	0.5		R	≥320		S	0.5
C1-88	S	≤1		S			S	≤1	I	2		S	≤1	S	≤1	R		6	R	≥32/16		S	≤4/4	R	≥4	R	≥8	S	0.5	S	2	S	2		R	≥320		S	2
C1-89	R	≥64		R			S	≤1	R	≥64		R	32	R	32	R		6	R	≥32/16		R	≥128/4	R	≥4	I	1	R	≥16	R	≥64	S	0.5		R	≥320		S	2
C1-9	S	≤1		S			S	≤2	S	≤1		S	0.25	S	≤2	S	8/4		S	≤4/2		S	≤4/4	S	＜0.5	S	＜1	S	≤2	S	≤8	S	1		S	≤0.5/9.5		S	≤0.5
C1-90	R	≥6		R			R	≥64	R	≥64		R	≥64	R	≥64	R		6	R	≥32/16		R	≥128/4	R	≥4	R	≥8	R	≥64	S	4	I	4		R	≥320		S
C1-91	S	≤1		S			R	≥64	R	≥64		R	≥64	R	≥64	R		6	R	≥32/16		R	≥128/4	R	≥4	R	4	R	≥64	S	4	I	4		R	≥320		S	2	S	0.25
C1-92	R	≥16		R			R	≥64	R	≥64		R	≥64	R	≥64	R		6	R	≥32/16		R	≥128/4	R	≥4	R	≥8	R	≥16	R	≥64	S	≤0.5		S	≤20		S	2
C1-93	S	≤1		S			S	0.25	S	0.25		S	0.25	R	≥64	R		6	I	16/8		S	8/4	S	0.25	S	0.25	S	0.5	S	1	S	≤0.5		S	≤20		R	4
C1-94	S	≤1		S			S	≤2	S	≤1		S	0.25	S	≤2	I	>16/8		S	8/4		S	≤4/4	S	＜0.5	S	＜1	S	≤2	S	≤8	S	1		S	≤0.5/9.5		S	≤0.5
C1-95	S	≤1		S			R	16	R	>32		R	≥64	R	16	I	>16/8		S	8/4		S	≤4/4	R	1	S	＜1	S	0.25	S	1	S	1		R	>2/38		S	≤0.5
C1-96	S	≤1		S			S	≤2	S	≤1		S	0.25	S	≤2	I	>16/8		I	16/8		S	≤4/4	S	＜0.5	S	＜1	S	≤2	S	≤8	S	1		S	≤0.5/9.5		S	≤0.5
C4-1	S	≤1		S			S	≤1	S		26	S	≤1	S	≤1	S	8/4		S		21	S	≤4/4	S	≤0.25	S	≤0.25	S	≤1	S	≤2	S		19	S	≤20				S	0.25
C4-10	R	≥64		R			S	2	R		6	R	≥64	R	16	R	≥32/16		S		18	S	8/4	R	≥4	R	≥8	R	≥64	R	≥64	S	1		R	≥320				S	1
C4-11	S	≤1		S			S	≤1	R		6	R	16	S	4	S	8/4		S		20	S	≤4/4	I	0.5	I	1	S	0.5	S	2	S	1		S	≤20				S	0.5
C4-12	S	≤1		S			R	≥64	R		6	R	≥64	R	≥64	R	≥32/16		I		16	S	≤4/4	R	≥4	R	≥8	S	≤1	S	≤2	S	0.5		R	≥320				S	1
C4-13	S	≤1		S			S	≤1	S		27	S	≤1	S	≤1	S	4/2		S		22	S	≤4/4	S	≤0.25	S	≤0.25	S	≤1	S	≤2	S	0.5		S	≤20				S	0.5
C4-14	S	≤1		S			S	≤1	S		26	S	≤1	S	≤1	I	16/8		S		19	S	8/4	I	0.5	S	0.5	S	≤1	S	≤2	S	0.5		S	≤20				S	1
C4-15	S	≤1		S			S	≤1	S		26	S	≤1	S	≤1	S	8/4		S		19	S	≤4/4	S	≤0.25	S	≤0.25	S	≤1	S	≤2	S	0.5		S	≤20				S	1
C4-16	S	≤1		S			S	≤1	S		30	S	≤1	S	≤1	S	4/2		S		21	S	≤4/4	S	≤0.25	S	≤0.25	S	≤1	S	≤2	S	1		S	≤20				S	2
C4-17	S	≤1		S			S	≤1	S		26	S	≤1	S	≤1	S	4/2		S		20	S	≤4/4	S	≤0.25	S	≤0.25	S	≤1	S	≤2	S	0.5		S	≤20				S	0.5
C4-18	S	≤1		S			S	≤1	S		28	S	≤1	S	≤1	S	8/4		S		23	S	≤4/4	S	≤0.25	S	≤0.25	S	≤1	S	≤2	S	0.5		S	≤20				S	2
C4-19	S	≤1		S			R	32	R		6	R	≥64	R	≥64	R	≥32/16		S		18	S	≤4/4	R	≥4	R	≥8	S	0.25	S	2	S	0.5		R	≥320				S	2
C4-2	S	≤1		S			S	≤1	S		30	S	≤1	S	≤1	S	4/2		S		26	S	≤4/4	S	≤0.25	S	≤0.25	S	≤1	S	≤2	S		21	S	≤20				S	0.25
C4-20	S	≤1		S			S	≤1	S		28	S	≤1	S	≤1	S	4/2		S		25	S	≤4/4	S	≤0.25	S	≤0.25	S	≤1	S	≤2	S	0.5		S	≤20				S	2
C4-21	S	≤1		S			S	≤1	S		26	S	≤1	S	≤1	S	4/2		S		20	S	≤4/4	S	≤0.25	S	≤0.25	S	≤1	S	≤2	S	0.5		S	≤20				S	1
C4-22	S	≤1		S			S	≤1	S		26	S	≤1	S	≤1	S	≤2/1		S		20	S	≤4/4	S	≤0.25	S	≤0.25	S	≤1	S	≤2	S	0.5		S	≤20				S	1
C4-23	S	≤1		S			S	≤1	S		34	S	≤1	S	≤1	S	4/2		S		30	S	≤4/4	I	0.5	R	2	S	≤1	S	≤2	S	1		S	≤20				S	2
C4-24	S	≤1		S			R	≥64	R		6	R	≥64	R	≥64	R	≥32/16		R		12	R	32/4	R	≥4	R	≥8	S	4	S	2	S	2		R	≥320				S	0.25
C4-25	S	0.25		S			R	≥64	R	≥64		R	≥64	S	≤1	R	64/32		R	64/32		R	32/4	R	≥64	R	16	R	≥64	S	4	S	2		S	≤20				S	0.25
C4-26	S	≤1		S			S	≤1	S		26	S	≤1	S	≤1	S	8/4		S		18	S	≤4/4	S	≤0.25	S	≤0.25	S	≤1	S	≤2	S	2		S	≤20				S	2
C4-27	S	≤1		S			S	≤1	S		26	S	≤1	S	≤1	S	8/4		S		20	S	≤4/4	S	≤0.25	S	≤0.25	S	≤1	S	≤2	S	0.5		S	≤20				S	1
C4-28	S	≤1		S			S	2	R		16	R	≥64	R	16	R	≥32/16		S		19	S	≤4/4	R	1	I	1	R	≥16	S	≤2	S	2		S	≤20				S	2
C4-29	S	≤1		S			S	≤1	S	≤0.5	28	S	≤1	S	≤1	S	8/4		S		20	S	≤4/4	S	≤0.25	S	≤0.25	S	≤1	S	≤2	S	0.5		S	≤20				S	2
C4-3	S	≤1		S			S	≤1	S		26	S	≤1	S	≤1	S	8/4		S		20	S	≤4/4	S	≤0.25	S	≤0.25	S	≤1	S	≤2	S		19	S	≤20				S	0.25
C4-30	S	≤1		S			S	≤1	S		28	S	≤1	S	≤1	R	≥32/16		R		13	S	8/4	R	≥4	R	4	R	≥16	S	4	S	1		R	≥320				S	2
C4-31	S	≤1		S			S	0.5	R	32		R	≥64	S	≤1	R	≥32/16		I		16	S	≤4/4	R	1	I	1	R	≥16	S	≤2	S	0.5		R	≥320				S	2
C4-32	S	≤1		S			R	32	R	≥64	12	R	≥64	R	16	R	≥32/16		S		18	S	≤4/4	R	1	R	≥64	R	32	S	≤2	S	2		R	≥320				S	2
C4-33	S	≤1		S			R	32	R		6	R	≥64	R	≥64	R	≥32/16		R		12	R	64/4	R	≥4	R	≥8	R	≥16	S	8	S	2		R	≥320				S	2
C4-34	S	≤1		S			S	≤1	R		16	R	16	S	≤1	R	≥32/16		S		19	S	≤4/4	R	1	I	1	R	≥16	S	≤2	S	1		S	≤20				S	2
C4-35	S	≤1		S			R	≥64	R		8	R	≥64	R	≥64	R	≥32/16		S		26	S	8/4	R	≥4	R	≥8	S	≤1	S	≤2	S	0.5		R	≥320				S	2
C4-36	S	≤1		S			S	≤1	S		30	S	≤1	S	≤1	S	8/4		S		22	S	≤4/4	S	≤0.25	R	≥64	S	0.25	S	2	S	0.5		S	≤20				S	2
C4-37	S	≤1		S			S	≤1	S	≤0.5	30	S	≤1	S	≤1	S	8/4		S		24	S	≤4/4	S	≤0.25	S	≤0.25	S	≤1	S	≤2	S	0.5		S	≤20				S	1
C4-38	S	≤1		S			S	0.25	R	8		R	≥64	R	16	R	≥32/16		R		13	S	8/4	S	0.25	S	0.25	S	0.5	S	2	S	0.5		R	≥320				S	2
C4-39	S	≤1		S			S	≤1	S		32	S	≤1	S	≤1	S	8/4		S		30	S	≤4/4	S	0.25	S	0.25	S	≤1	S	≤2	S		30	R	≥320				S	2
C4-4	S	≤1		S			S	≤1	S		27	S	≤1	S	≤1	S	8/4		S		20	S	≤4/4	S	0.25	S	0.5	S	≤1	S	≤2	S	2		S	≤20				S	0.5
C4-40	S	≤1		S			S	≤1	S	≤0.5	34	S	≤1	S	≤1	S	4/2		S		30	S	≤4/4	S	≤0.25	S	≤0.25	S	≤1	S	≤2	S	1	25	S	≤20				S	2
C4-5	S	≤1		S			S	2	R		16	R	32	R	16	R	≥32/16		I		17	S	≤4/4	R	≥4	R	≥8	R	≥16	S	≤2	S		19	R	≥320				S	2
C4-6	S	≤1		S			S	0.25	R	32		R	16	S	≤1	R	≥32/16		R		6	S	≤4/4	S	≤0.25	S	0.5	S	≤1	S	≤2	S	0.25		R	≥320				R	4
C4-7	S	≤1		S			S	2	R		10	R	16	S	4	S	8/4		S		18	S	≤4/4	I	0.5	I	1	S	≤1	S	≤2	S		19	S	≤20				S	2
C4-8	S	≤1		S			S	2	R		8	R	≥64	R	16	R	≥32/16		I		15	S	≤4/4	R	2	I	1	R	≥16	S	≤2	S	1		R	≥320				S	0.5
C4-9	R	≥16		R			R	≥64	R		6	R	≥64	R	≥64	R	≥32/16		R		6	R	≥128/4	R	≥4	R	≥8	R	≥16	R	≥64	S	0.5		R	≥320				R	4
C5-1	S	≤1		S			S	≤1	S	≤0.5	28	S	≤1	S	≤1	S	4/2		S		23	S	≤4/4	S	≤0.25	S	≤0.25	S	≤1	S	≤2	S	1		S	≤20				S	0.5
C5-10	S	≤1		S			SDD	4	R		6	R	≥64	R	16	R	≥32/16		R		12	S	≤4/4	R	1	I	1	R	≥16	S	≤2	S	1		R	≥320				S	2
C5-11	S	≤1		S			R	≥64	R		6	R	≥64	R	≥64	R	≥32/16		I		15	S	8/4	R	≥4	R	≥8	S	0.25	S	1	S	0.5		R	≥320				R	4
C5-12	S	≤1		S			S	≤1	S	≤0.5	26	S	≤1	S	≤1	S	4/2		S		19	S	≤4/4	S	≤0.25	S	≤0.25	S	≤1	S	≤2	S	0.5		S	≤20				S	1
C5-13	S	≤1		S			S	2	R		8	R	≥64	R	16	I	16/8		I		17	S	≤4/4	R	≥4	R	≥8	S	≤1	S	≤2	S	1		S	≤20				S	0.5
C5-14	S	≤1		S			SDD	4	R		8	R	≥64	R	≥64	R	≥32/16		I		16	S	8/4	R	≥4	R	4	R	≥16	S	≤2	R	8		R	≥320				S	0.5
C5-16	S	≤1		S			S	≤1	S		30	S	≤1	S	≤1	S	4/2		S		25	S	≤4/4	S	≤0.25	S	≤0.25	S	≤1	S	≤2	S	1		S	≤20		S	0.25	S	2
C5-17	S	≤1		S			S	≤1	S		26	S	≤1	S	≤1	S	4/2		S		22	S	≤4/4	S	≤0.25	I	1	S	≤1	S	≤2	S	1		S	≤20		S	0.25	S	1
C5-18	S	≤1		S			R	32	R		6	R	≥64	R	≥64	R	≥32/16		I		15	S	8/4	R	≥4	R	4	R	≥16	S	≤2	S	1		R	≥320		S	0.25	S	1
C5-19	S	≤1		S			S	≤1	S		30	S	≤1	S	≤1	S	4/2		S		21	S	≤4/4	R	1	I	1	S	≤1	S	≤2	S	1		R	80		S	0.5	S	2
C5-2	S	≤1		S			R	≥64	R		6	R	≥64	R	≥64	R	≥32/16		I		17	S	≤4/4	R	≥4	R	≥8	R	≥16	S	≤2	S	0.25		R	≥320				S	0.5
C5-20	S	≤1		S			R	≥64	R		8	R	≥64	R	≥64	R	≥32/16		R		11	S	≤4/4	R	≥4	R	≥8	S	≤1	S	≤2	S	1		R	≥320		S	0.25
C5-21	S	≤1		S			S	≤1	S		27	S	≤1	S	≤1	I	16/8		I		16	S	≤4/4	S	≤0.25	S	≤0.25	S	≤1	S	≤2	S	1		S	≤20		S	0.25	S	1
C5-22	S	≤1		S			SDD	4	R		6	R	≥64	R	≥64	R	≥32/16		R		13	R	64/4	R	≥4	R	≥8	I	8	S	≤2	S	0.5		R	≥320				S	1
C5-23	S	≤1		S			S	≤1	S		26	S	≤1	S	≤1	S	4/2		S		22	S	≤4/4	S	≤0.25	S	≤0.25	S	≤1	S	≤2	S	0.5		S	≤20		S	0.25
C5-24	S	≤1		S			SDD	4	R		6	R	≥64	R	16	R	≥32/16		R		12	S	≤4/4	R	2	I	1	R	≥16	S	≤2	S	1		R	≥320		S	0.25
C5-25	S	≤1		S			S	≤1	S		28	S	≤1	S	≤1	S	4/2		S		23	S	≤4/4	S	≤0.25	S	≤0.25	S	≤1	S	≤2	S	1		S	≤20		S	0.25
C5-26	S	≤1		S			S	≤1	S		29	S	≤1	S	≤1	S	8/4		S		21	S	≤4/4	S	≤0.25	S	≤0.25	S	≤1	S	≤2	S	0.5		S	≤20		S	0.5
C5-27	S	≤1		S			S	≤1	S		30	S	≤1	S	≤1	S	4/2		S		24	S	≤4/4	S	≤0.25	S	≤0.25	S	≤1	S	≤2	S	0.5		S	≤20		S	0.5
C5-29	S	≤1		S			R	32	R		6	R	≥64	R	≥64	R	≥32/16		R		11	R	≥128/4	R	≥4	R	4	R	≥16	S	≤2	S	1		R	≥320		S	0.25
C5-3	S	≤1		S			S	≤1	S	≤0.5	28	S	≤1	S	≤1	S	8/4		S		22	S	≤4/4	S	≤0.25	S	≤0.25	S	≤1	S	≤2	S	0.5		S	≤20				S	2
C5-30	S	≤1		S			S	≤1	S		26	S	≤1	S	≤1	R	≥32/16		S		18	S	≤4/4	R	1	I	1	R	≥16	S	≤2	S	1		R	≥320		S	0.25
C5-31	S	≤1		S			SDD	8	R		8	R	≥64	R	≥64	R	≥32/16		R		13	SDD	16/4	R	≥4	R	≥8	S	≤1	S	≤2	I	4		R	≥320		S	0.25
C5-32	S	≤1		S			S	≤1	S		28	S	≤1	S	≤1	S	8/4		S		22	S	≤4/4	S	≤0.25	S	≤0.25	S	≤1	S	≤2	S	0.5		S	≤20		S	2
C5-33	S	≤1		S			S	1	R	≥64		R	≥64	S	≤1	R	≥32/16		I		15	S	≤4/4	R	1	I	1	R	≥16	S	≤2	S	0.5		R	≥320		S	0.5
C5-34	S	≤1		S			S	≤1	S		26	S	≤1	S	≤1	S	8/4		S		20	S	≤4/4	S	≤0.25	S	≤0.25	S	≤1	S	≤2	S	0.5		S	≤20		S	0.25
C5-35	S	≤1		S			S	≤1	S		26	S	≤1	S	≤1	S	8/4		S		18	S	≤4/4	S	≤0.25	S	≤0.25	S	≤1	S	≤2	S	0.5		S	≤20		S	0.25
C5-36	S	≤1		S			S	≤1	S		26	S	≤1	S	≤1	R	≥32/16		I		16	S	≤4/4	S	0.25	S	0.25	S	0.5	S	1	S	0.5		R	≥320		S	0.25
C5-37	S	≤1		S			S	≤1	S	≤0.5	26	S	≤1	S	≤1	S	4/2		S		20	S	≤4/4	S	≤0.25	S	≤0.25	S	≤1	S	≤2	S	1		S	≤20				S	0.25
C5-38	S	≤1		S			S	≤1	S	≤0.5	28	S	≤1	S	≤1	S	8/4		S		24	S	≤4/4	S	≤0.25	S	≤0.25	S	≤1	S	≤2	I	4		S	≤20				S	0.25
C5-39	S	≤1		S			SDD	4	R		6	R	≥64	R	32	R	≥32/16		I		16	S	≤4/4	R	2	I	1	R	≥16	S	≤2	S	1		R	≥320		S	0.25
C5-4	S	≤1		S			S	≤1	S		26	S	≤1	S	≤1	S	8/4		S		18	S	≤4/4	S	≤0.25	S	≤0.25	S	≤1	S	≤2	S	1		S	≤20				S	2
C5-40	S	≤1		S			S	2	R		10	R	≥64	S	2	R	≥32/16		I		15	S	≤4/4	R	≥4	R	≥8	R	≥16	S	≤2	S	1		R	≥320		S	0.25
C5-41	S	≤1		S			S	2	R		6	R	≥64	R	32	R	≥32/16		I		16	S	≤4/4	R	2	I	1	R	≥16	S	≤2	S	1		R	≥320		S	0.25
C5-42	S	≤1		S			S	2	R		10	R	≥64	R	16	R	≥32/16		R		13	S	≤4/4	R	2	I	1	R	≥16	S	≤2	S	1		R	≥320		S	0.5
C5-43	S	≤1		S			S	≤1	S	≤0.5	30	S	≤1	S	≤1	S	8/4		S		24	S	≤4/4	S	≤0.25	S	≤0.25	S	≤1	S	≤2	S	1		S	≤20				S	0.25
C5-44	S	≤1		S			S	≤1	S	≤0.5	26	S	≤1	S	≤1	S	8/4		S		20	S	≤4/4	S	≤0.25	S	≤0.25	S	≤1	S	≤2	S	1		S	≤20				R	4
C5-45	S	≤1		S			S	≤1	S	≤0.5	29	S	≤1	S	≤1	S	4/2		S		22	S	≤4/4	S	≤0.25	S	≤0.25	S	≤1	S	≤2	S	0.5		S	≤20				S	1
C5-46	S	≤1		S			S	≤1	S	≤0.5	26	S	≤1	S	≤1	S	8/4		S		21	S	≤4/4	S	≤0.25	S	≤0.25	S	≤1	S	≤2	S	1		S	≤20				S	0.25
C5-47	S	≤1		S			S	≤1	S	≤0.5	26	S	≤1	S	≤1	S	4/2		S		18	S	≤4/4	S	≤0.25	S	≤0.25	S	≤1	S	≤2	S	1		S	≤20				S	0.25
C5-48	S	≤1		S			S	≤1	S	≤0.5	26	S	≤1	S	≤1	S	8/4		S		19	S	≤4/4	S	≤0.25	S	≤0.25	S	≤1	S	≤2	S	≤0.5		S	≤20				S	0.5
C5-49	S	≤1		S			S	≤1	S	≤0.5	26	S	≤1	S	≤1	S	4/2		S		18	S	≤4/4	S	≤0.25	S	≤0.25	S	≤1	S	≤2	S	1		S	≤20				S	0.25
C5-5	S	≤1		S			S	≤1	S	≤0.5	32	S	≤1	S	≤1	S	≤2/1		S		22	S	≤4/4	S	≤0.25	S	≤0.25	S	≤1	S	≤2	S	0.5		S	≤20				S	1
C5-50	S	≤1		S			S	≤1	S	≤0.5	26	S	≤1	S	≤1	S	8/4		S		20	S	≤4/4	S	≤0.25	S	≤0.25	S	≤1	S	≤2	S	2		S	≤20				S	0.5
C5-6	R	≥16		R			R	≥64	R		6	R	≥64	R	≥64	R	≥32/16		R		6	R	≥128/4	R	≥4	R	≥8	R	≥16	R	≥64	S	1		R	≥320				S	2
C5-7	R	≥16		R			R	≥64	R		6	R	≥64	R	≥64	R	≥32/16		R		6	R	≥128/4	R	≥4	R	≥8	R	≥16	R	≥64	S	1		R	≥320				S	2
C5-8	S	≤1		S			S	≤1	R		20	S	≤1	S	≤1	R	≥32/16		R		6	S	≤4/4	R	1	I	1	I	8	S	1	S	1		S	≤20				S	1
C6-1	S	≤1		S			S	≤1	S		32	S	≤1	S	≤1	S	4/2		S		24	S	≤4/4	S	≤0.25	S	≤0.25	S	≤1	S	≤2	S	0.5		S	≤20		S	0.25
C6-10	S	≤1		S			R	≥64	R		6	R	≥64	R	≥64	R	≥32/16		R		11	R	64/4	R	≥4	R	≥8	R	≥16	S	≤2	S	2		R	≥320		S	0.5
C6-100	S	≤1		S			S	≤1	S		30	S	≤1	S	≤1	S	4/2		S		23	S	≤4/4	S	≤0.25	S	≤0.25	S	≤1	S	≤2	S	0.5		S	≤20				S	0.25
C6-101	S	≤1		S			R	≥64	R		6	R	≥64	R	≥64	R	≥32/16		S		18	S	≤4/4	R	≥4	R	≥8	S	0.25	S	1	S	0.5		R	≥320				S	1
C6-102	S	0.25		S			R	32	R		10	R	≥64	R	32	R	≥32/16		R		12	S	8/4	R	≥4	R	≥8	S	0.5	S	2	S	2		R	≥320				S	0.5
C6-103	S	≤1		S			R	≥64	R		10	R	≥64	R	≥64	R	≥32/16		I		17	S	≤4/4	R	≥4	R	≥8	R	≥16	S	≤2	S	2		R	≥320				S	0.25
C6-104	S	≤1		S			S	2	R		12	R	≥64	R	16	R	≥32/16		R		13	S	8/4	R	≥4	R	4	S	0.5	S	2	S	0.5		R	≥320				S	0.25
C6-105	S	≤1		S			S	2	R		15	R	16	S	2	R	≥32/16		I		15	S	≤4/4	S	≤0.25	S	≤0.25	R	≥16	S	≤2	S	0.5		S	≤20				S	0.25
C6-106	S	≤1		S			S	2	R		16	R	16	S	2	R	≥32/16		I		16	S	≤4/4	S	≤0.25	S	≤0.25	R	≥16	S	≤2	S	0.5		S	≤20				S	0.25
C6-107	S	≤1		S			R	32	R		12	R	≥64	R	≥64	R	≥32/16		R		13	S	≤4/4	R	≥4	R	≥8	R	≥16	S	≤2	S	2		R	≥320				S	0.25
C6-108	S	≤1		S			R	32	R		12	R	≥64	R	32	R	≥32/16		S		18	S	8/4	R	≥4	R	≥8	S	0.25	S	1	S	2		R	≥320				S	0.25
C6-109	S	≤1		S			S	≤1	S		26	S	≤1	S	≤1	S	4/2		S		19	S	≤4/4	I	0.5	I	1	S	0.5	S	1	S	0.5		S	≤20				S	0.25
C6-11	S	≤1		S			R	≥64	R		6	R	≥64	R	≥64	R	≥32/16		I		15	S	≤4/4	R	≥4	R	≥8	S	0.25	S	1	S	0.5		R	≥320		S	0.5
C6-110	S	≤1		S			S	≤1	S		32	S	≤1	S	≤1	S	4/2		S		26	S	≤4/4	S	≤0.25	S	≤0.25	S	≤1	S	≤2	S	0.5		S	≤20				S	0.25
C6-111	S	≤1		S			R	32	R		12	R	≥64	R	≥64	R	≥32/16		I		16	S	8/4	R	≥4	R	4	S	0.25	S	4	S	2		R	≥320				S	0.25
C6-112	S	≤1		S			S	≤1	S		26	S	≤1	S	≤1	S	8/4		S		21	S	≤4/4	S	≤0.25	S	≤0.25	S	≤1	S	≤2	S	0.5		S	≤20				S	0.25
C6-113	S	≤1		S			S	≤1	S		29	S	≤1	S	≤1	R	≥32/16		S		18	S	≤4/4	I	0.5	I	1	S	0.5	S	2	S	1		R	≥320				S	0.5
C6-114	S	≤1		S			R	32	R		10	R	≥64	R	≥64	R	≥32/16		R		12	R	32/4	R	≥4	R	≥8	S	0.5	S	8	S	2		R	≥320				S	0.25
C6-115	S	≤1		S			S	≤1	R		21	R	8	S	2	R	≥32/16		S		18	S	≤4/4	R	1	I	1	S	≤1	S	≤2	S	0.5		S	≤20				S	0.25
C6-116	S	≤1		S			S	≤1	S		26	S	≤1	S	≤1	S	8/4		S		22	S	≤4/4	I	0.5	I	1	S	≤1	S	≤2	S	0.5		S	40				S	0.5
C6-117	S	≤1		S			S	≤1	S		30	S	≤1	S	≤1	S	≤2/1		S		22	S	≤4/4	I	0.5	I	1	S	0.25	S	8	S	1		S	≤20				S	0.25
C6-118	S	≤1		S			S	≤1	S		29	S	≤1	S	≤1	S	4/2		S		22	S	≤4/4	S	≤0.25	S	≤0.25	S	≤1	S	≤2	S	0.5		S	≤20				S	0.5
C6-119	S	≤1		S			S	2	R		12	R	≥64	I	8	R	≥32/16		R		6	S	≤4/4	S	≤0.25	I	1	R	≥16	S	≤2	S	0.5		R	≥320				S	2
C6-12	S	≤1		S			S	≤1	S		27	S	≤1	S	≤1	S	4/2		S		23	S	≤4/4	S	≤0.25	S	≤0.25	S	≤1	S	≤2	S	0.5		S	≤20		S	2
C6-120	S	≤1		S			S	≤1	R		6	R	≥64	R	≥64	R	≥32/16		R		6	R	≥128/4	R	1	I	1	S	0.5	S	2	S	0.5		S	≤20				S	0.25
C6-121	S	≤1		S			R	32	R		10	R	≥64	R	32	R	≥32/16		R		13	S	8/4	R	≥4	R	4	S	0.25	S	4	S	1		R	≥320				S	0.25
C6-122	S	≤1		S			R	≥64	R	≥64		R	≥64	R	16	R	≥32/16		S		18	S	≤4/4	S	≤0.25	I	1	R	≥16	S	≤2	S	0.5		R	≥320				S	0.25
C6-123	R	≥16		R			R	≥64	R		6	R	≥64	R	≥64	R	≥32/16		R		6	R	≥128/4	R	≥4	R	≥8	R	≥16	R	≥64	S	1		R	≥320				S	0.5
C6-124	S	≤1		S			R	32	R		12	R	≥64	R	32	R	≥32/16		S		18	S	≤4/4	R	≥4	R	≥8	R	≥16	S	≤2	S	1		S	≤20				S	0.25
C6-125	S	≤1		S			S	≤1	S		32	S	≤1	S	≤1	S	8/4		S		22	S	≤4/4	R	1	I	1	S	0.5	S	2	S	0.5		R	≥320				S	0.25
C6-126	S	≤1		S			S	≤1	S		30	S	≤1	S	≤1	S	8/4		S		21	S	≤4/4	S	≤0.25	S	≤0.25	S	≤1	S	≤2	S	0.5		S	≤20				S	0.25
C6-127	S	≤1		S			S	2	R		12	R	≥64	R	16	R	≥32/16		I		15	S	8/4	R	≥4	R	≥8	R	≥16	S	≤2	S	0.5		R	≥320				S	0.25
C6-128	S	≤1		S			SDD	8	R		10	R	≥64	R	≥64	R	≥32/16		R		12	SDD	16/4	R	≥4	R	≥8	S	0.5	S	4	S	2		R	≥320				S	0.25
C6-129	S	≤1		S			S	≤1	R		18	R	16	S	≤1	R	≥32/16		S		20	S	≤4/4	I	0.5	I	1	R	≥16	S	≤2	S	1		R	≥320				S	0.25
C6-13	S	≤1		S			S	≤1	S		30	S	≤1	S	≤1	S	8/4		S		23	S	≤4/4	S	≤0.25	S	≤0.25	S	≤1	S	≤2	S	1		S	≤20		S	0.25
C6-130	S	≤1		S			S	≤1	R		14	R	16	S	2	R	≥32/16		S		18	S	≤4/4	R	≥4	R	≥8	I	8	S	≤2	S	0.5		R	≥320				S	0.25
C6-131	S	≤1		S			R	≥64	R		10	R	≥64	R	≥64	R	≥32/16		R		12	SDD	16/4	R	≥4	R	≥8	S	0.5	S	8	S	2		R	≥320				S	0.25
C6-132	S	≤1		S			R	32	R		12	R	≥64	R	32	R	≥32/16		R		12	S	8/4	R	≥4	R	4	R	≥64	S	2	S	1		R	≥320				S	0.25
C6-133	S	≤1		S			S	2	R		12	R	≥64	R	16	R	≥32/16		R		6	S	≤4/4	R	1	I	1	S	0.5	S	2	S	0.5		S	≤20				S	0.25
C6-134	S	≤1		S			S	≤1	S		30	S	≤1	S	≤1	S	8/4		S		22	S	≤4/4	S	≤0.25	S	≤0.25	S	≤1	S	≤2	S	0.5		S	≤20				S	0.25
C6-135	S	≤1		S			R	≥64	R		6	R	≥64	R	≥64	R	≥32/16		R		13	S	8/4	R	≥4	R	≥8	R	≥16	S	≤2	S	1		S	≤20				S	0.25
C6-136	S	≤1		S			S	≤1	S		36	S	≤1	S	≤1	S	4/2		S		26	S	≤4/4	S	≤0.25	S	≤0.25	S	≤1	S	≤2	S	0.5		S	≤20				S	0.25
C6-138	S	≤1		S			S	≤1	S		26	S	1	S	≤1	R	≥32/16		S		18	S	≤4/4	R	1	I	1	S	≤1	S	≤2	S	0.5		S	≤20				S	0.25
C6-14	S	≤1		S			S	≤1	S		26	S	≤1	S	≤1	S	4/2		S		22	S	≤4/4	S	≤0.25	S	≤0.25	S	≤1	S	≤2	S	1		S	≤20		S	0.25
C6-15	S	≤1		S			S	≤1	S		30	S	≤1	S	≤1	S	8/4		S		21	S	≤4/4	S	≤0.25	S	≤0.25	S	≤1	S	≤2	S	0.5		S	≤20		S	0.25
C6-16	S	≤1		S			S	2	R		6	R	≥64	S	4	R	≥32/16		I		16	S	≤4/4	R	1	I	1	R	≥16	S	≤2	S	1		R	≥320		S	0.5
C6-17	S	≤1		S			S	≤1	S		27	S	≤1	S	≤1	S	8/4		S		21	S	≤4/4	S	≤0.25	S	≤0.25	S	≤1	S	≤2	S	0.5		S	≤20		S	0.25
C6-18	S	≤1		S			SDD	8	R		11	R	≥64	R	16	R	≥32/16		I		15	S	8/4	R	≥4	R	≥8	R	≥16	S	≤2	R	16		R	≥320		S	0.5
C6-19	S	≤1		S			S	≤1	S		26	S	≤1	S	≤1	S	4/2		S		19	S	≤4/4	S	≤0.25	S	≤0.25	S	≤1	S	≤2	S	0.5		S	≤20		S	0.25
C6-2	S	≤1		S			R	≥64	R		6	R	≥64	R	≥64	R	≥32/16		I		17	S	≤4/4	R	≥4	R	≥8	S	0.5	S	2	S	1		R	≥320		S	0.25
C6-20	S	≤1		S			S	≤1	S		26	S	≤1	S	≤1	S	4/2		S		19	S	≤4/4	S	≤0.25	S	≤0.25	S	≤1	S	≤2	S	0.5		S	≤20		S	0.25
C6-21	S	≤1		S			S	≤1	S		28	S	≤1	S	≤1	S	8/4		S		21	S	≤4/4	S	≤0.25	S	≤0.25	S	≤1	S	≤2	S	0.5		S	≤20		S	0.5
C6-23	S	≤1		S			S	2	R		9	R	≥64	R	16	R	≥32/16		R		12	R	64/4	R	≥4	R	≥8	I	8	S	≤2	S	2		S	40		S	2
C6-24	S	≤1		S			S	2	R		12	R	≥64	R	16	R	≥32/16		R		13	S	≤4/4	R	2	I	1	R	≥16	S	≤2	S	2		R	≥320		S	0.5
C6-25	S	≤1		S			R	32	R		6	R	≥64	R	≥64	R	≥32/16		R		12	S	≤4/4	R	2	I	1	S	≤1	S	≤2	S	1		R	≥320		S	0.5
C6-26	S	≤1		S			S	≤1	S		30	S	≤1	S	≤1	S	8/4		S		20	S	≤4/4	R	1	I	1	S	≤1	S	≤2	S	2		R	80				S	0.25
C6-27	S	≤1		S			S	≤1	S		26	S	≤1	S	≤1	I	16/8		S		21	S	≤4/4	R	1	I	1	S	≤1	S	≤2	S	2		R	≥320				S	0.25
C6-28	S	≤1		S			S	≤1	S		26	S	≤1	S	≤1	S	4/2		S		21	S	≤4/4	S	≤0.25	S	≤0.25	S	≤1	S	≤2	S	0.5		S	≤20				S	0.25
C6-29	S	≤1		S			S	≤1	S		26	S	≤1	S	≤1	S	8/4		S		18	S	≤4/4	S	≤0.25	S	≤0.25	S	≤1	S	≤2	S	0.5		S	≤20				S	0.5
C6-3	S	≤1		S			S	≤1	S		28	S	≤1	S	≤1	S	≤2/1		S		22	S	≤4/4	S	≤0.25	S	≤0.25	S	≤1	S	≤2	S	0.5		S	≤20		S	0.25
C6-30	S	≤1		S			S	≤1	S		26	S	≤1	S	≤1	S	8/4		S		18	S	≤4/4	S	≤0.25	S	≤0.25	S	≤1	S	≤2	S	0.5		S	≤20				S	0.5
C6-32	S	≤1		S			S	2	R		6	R	≥64	S	2	R	≥32/16		I		14	S	≤4/4	I	0.5	I	1	R	≥16	S	≤2	S	0.5		S	≤20				S	0.5
C6-33	S	≤1		S			S	≤1	S		28	S	≤1	S	≤1	S	8/4		S		19	S	≤4/4	S	≤0.25	S	≤0.25	S	≤1	S	≤2	S	0.5		S	≤20				S	1
C6-34	S	≤1		S			SDD	4	R		8	R	≥64	S	4	R	≥32/16		I		15	S	≤4/4	R	1	I	1	R	≥16	S	≤2	S	1		S	≤20				S	0.25
C6-35	S	≤1		S			R	32	R		6	R	≥64	R	32	I	16/8		I		16	S	≤4/4	R	≥4	R	≥8	S	0.5	S	1	S	0.5		R	≥320				S	0.5
C6-36	S	≤1		S			R	≥64	R		6	R	≥64	R	≥64	R	≥32/16		I		15	S	≤4/4	R	≥4	R	≥8	S	0.25	S	1	S	0.5		R	≥320				S	0.25
C6-38	S	≤1		S			S	≤1	S		28	S	≤1	S	≤1	S	8/4		S		22	S	≤4/4	S	≤0.25	S	≤0.25	S	≤1	S	≤2	S	0.5		S	≤20				S	0.25
C6-39	S	≤1		S			S	2	R		6	R	≥64	R	16	R	≥32/16		I		15	S	≤4/4	I	0.5	I	1	S	0.5	S	2	S	0.5		R	≥320				S	2
C6-4	S	≤1		S			S	≤1	S		30	S	≤1	S	≤1	S	4/2		S		22	S	≤4/4	S	≤0.25	S	≤0.25	S	≤1	S	≤2	S	0.5		S	≤20		S	0.5
C6-40	S	≤1		S			R	32	R		6	R	≥64	R	16	R	≥32/16		R		13	S	≤4/4	R	2	I	1	R	≥16	S	≤2	S	0.5		R	≥320				S	0.25
C6-41	S	≤1		S			SDD	4	R		6	R	≥64	R	16	R	≥32/16		I		14	S	≤4/4	R	1	I	1	R	≥16	S	≤2	S	0.5		R	≥320				S	0.25
C6-42	S	≤1		S			S	≤1	S		30	S	≤1	S	≤1	S	8/4		S		22	S	≤4/4	S	≤0.25	S	≤0.25	S	≤1	S	≤2	S	0.5		S	≤20				S	0.25
C6-43	R	≥16		R			R	≥64	R		6	R	≥64	R	≥64	R	≥32/16		R		6	R	≥128/4	R	≥4	R	≥8	R	≥16	R	≥64	S	0.25		S	≤20				S	0.25
C6-44	S	≤1		S			R	≥64	R		6	R	≥64	R	≥64	R	≥32/16		I		15	S	8/4	R	≥4	R	≥8	S	0.25	S	1	S	0.5		R	≥320				S	0.5
C6-45	S	≤1		S			S	≤1	S		26	S	≤1	S	≤1	S	4/2		S		21	S	≤4/4	S	≤0.25	S	≤0.25	S	≤1	S	≤2	S	0.25		S	≤20				S	0.25
C6-46	S	≤1		S			S	≤1	S		26	S	≤1	S	≤1	S	4/2		I		15	S	≤4/4	S	≤0.25	S	≤0.25	S	≤1	S	≤2	S	0.5		S	≤20				S	0.25
C6-47	S	≤1		S			S	2	R		9	R	≥64	R	16	R	≥32/16		R		8	S	8/4	R	≥4	R	≥8	R	≥16	S	≤2	S	1		R	≥320				S	0.25
C6-48	S	≤1		S			S	≤1	S		28	S	≤1	S	≤1	S	8/4		S		18	S	≤4/4	S	≤0.25	S	≤0.25	S	≤1	S	≤2	S	0.5		S	≤20				S	0.25
C6-49	S	≤1		S			S	≤1	S		26	S	≤1	S	≤1	S	4/2		S		18	S	≤4/4	S	≤0.25	S	≤0.25	S	≤1	S	≤2	S	0.5		S	≤20				S	0.25
C6-5	S	≤1		S			S	≤1	S		26	S	≤1	S	≤1	S	8/4		S		19	S	≤4/4	R	1	I	1	S	≤1	S	≤2	S	0.5		S	≤20		S	0.25
C6-50	S	≤1		S			R	32	R		6	R	≥64	R	≥64	R	≥32/16		R		11	S	≤4/4	R	≥4	R	≥8	S	≤1	S	≤2	S	1		S	≤20				S	0.5
C6-51	S	≤1		S			S	≤1	S		30	S	≤1	S	≤1	S	8/4		S		18	S	≤4/4	S	≤0.25	S	≤0.25	S	≤1	S	≤2	S	0.25		S	≤20				S	0.25
C6-52	S	≤1		S			S	2	R		18	R	16	S	2	R	≥32/16		I		14	S	8/4	R	≥4	R	≥8	R	≥16	S	≤2	S	2		R	≥320				S	0.25
C6-53	S	≤1		S			R	≥64	R		6	R	≥64	R	≥64	R	≥32/16		S		18	S	≤4/4	R	≥4	R	≥8	S	≤1	S	≤2	S	0.5		R	≥320				S	0.5
C6-54	S	≤1		S			S	2	R		13	R	≥64	R	16	R	≥32/16		S		18	S	≤4/4	R	1	I	1	R	≥16	S	≤2	S	0.5		R	≥320				S	0.25
C6-55	S	≤1		S			S	2	R		15	R	≥64	S	2	R	≥32/16		S		20	S	≤4/4	R	1	I	1	R	≥16	S	≤2	S	0.5		R	≥320				S	0.5
C6-56	S	≤1		S			S	≤1	S		28	S	≤1	S	≤1	S	8/4		S		20	S	≤4/4	S	≤0.25	S	≤0.25	S	≤1	S	≤2	S	0.5		S	≤20				S	0.5
C6-57	S	≤1		S			S	≤1	S		30	S	≤1	S	≤1	S	8/4		S		24	S	≤4/4	S	≤0.25	S	≤0.25	S	≤1	S	≤2	S	0.5		S	≤20				S	0.25
C6-58	S	≤1		S			S	≤1	S		28	S	≤1	S	≤1	S	4/2		S		20	S	≤4/4	S	≤0.25	S	0.5	S	≤1	S	≤2	S	0.5		S	≤20				S	0.25
C6-59	S	≤1		S			S	≤1	S		28	S	≤1	S	≤1	S	8/4		S		18	S	≤4/4	S	≤0.25	S	≤0.25	S	≤1	S	≤2	S	0.5		S	≤20				S	0.25
C6-6	S	≤1		S			S	2	R		12	R	16	S	2	R	≥32/16		S		18	S	≤4/4	I	0.5	I	1	S	0.5	S	1	S	0.5		S	≤20		S	0.25
C6-60	S	≤1		S			S	≤1	S		36	S	≤1	S	≤1	S	4/2		S		24	S	≤4/4	S	≤0.25	S	≤0.25	S	≤1	S	≤2	S	0.25		S	≤20				S	0.5
C6-61	S	≤1		S			S	2	R		10	R	≥64	R	16	R	≥32/16		S		18	S	≤4/4	S	≤0.25	S	≤0.25	S	0.5	S	1	S	0.5		R	≥320				S	0.25
C6-62	S	≤1		S			S	≤1	S		30	S	≤1	S	≤1	S	≤2/1		S		22	S	≤4/4	R	1	I	1	S	0.25	S	2	S	0.5		R	≥320				S	0.25
C6-64	S	≤1		S			S	≤1	S		30	S	≤1	S	≤1	S	8/4		S		23	S	≤4/4	S	≤0.25	S	≤0.25	S	≤1	S	≤2	S	0.25		S	≤20				S	1
C6-65	S	≤1		S			S	2	R		11	R	≥64	R	16	I	16/8		S		20	S	≤4/4	S	≤0.25	S	≤0.25	S	≤1	S	≤2	S	0.5		S	≤20				S	0.25
C6-66	S	≤1		S			R	≥64	R		8	R	≥64	R	≥64	R	≥32/16		S		18	S	8/4	R	≥4	R	≥8	S	0.5	S	2	S	2		R	≥320				S	0.25
C6-67	S	≤1		S			S	2	R		11	R	16	S	2	R	≥32/16		R		12	S	≤4/4	S	≤0.25	S	≤0.25	R	≥64	S	2	S	0.5		S	≤20				S	0.25
C6-68	S	≤1		S			R	32	R		7	R	≥64	R	≥64	R	≥32/16		R		6	R	≥128/4	R	≥4	R	≥8	R	≥16	S	16	S	2		S	40				S	0.25
C6-69	S	≤1		S			R	32	R		10	R	≥64	R	≥64	R	≥32/16		R		13	R	32/4	R	≥4	R	≥8	S	≤1	S	≤2	S	2		R	≥320				S	0.25
C6-7	S	≤1		S			S	≤1	S		29	S	≤1	S	≤1	S	8/4		S		22	S	≤4/4	S	≤0.25	S	≤0.25	S	≤1	S	≤2	S	0.5		S	≤20		S	0.25
C6-70	S	≤1		S			S	2	R		13	R	16	S	2	R	≥32/16		I		15	S	≤4/4	R	≥4	R	2	S	0.5	S	2	S	0.5		R	≥320				S	0.25
C6-71	S	≤1		S			R	≥64	R		6	R	≥64	R	≥64	R	≥32/16		S		18	S	8/4	R	≥4	R	≥8	S	0.25	S	2	S	1		R	≥320				S	0.25
C6-72	S	≤1		S			SDD	4	R		12	R	≥64	R	16	R	≥32/16		R		11	S	8/4	R	2	R	2	S	0.25	S	1	S	2		S	≤20				S	0.5
C6-73	S	≤1		S			R	≥64	R		6	R	≥64	R	≥64	R	≥32/16		R		10	S	8/4	R	≥4	R	≥8	R	≥16	S	4	S	1		R	≥320				S	0.5
C6-74	S	≤1		S			R	≥64	R		6	R	≥64	R	≥64	R	≥32/16		I		15	S	≤4/4	R	1	I	1	R	≥16	S	≤2	S	0.5		R	≥320				S	0.5
C6-75	S	≤1		S			SDD	4	R		12	R	≥64	R	16	R	≥32/16		R		11	S	8/4	R	2	R	2	S	0.25	S	2	I	4		S	≤20				S	1
C6-76	S	≤1		S			R	32	R		12	R	≥64	R	≥64	R	≥32/16		R		12	R	32/4	R	≥4	R	≥8	S	0.5	S	2	S	2		R	≥320				S	0.25
C6-77	S	≤1		S			R	32	R		6	R	≥64	R	≥64	R	≥32/16		I		15	S	≤4/4	R	≥4	R	≥8	S	0.5	S	4	S	1		R	≥320				S	1
C6-78	R	8		R			R	≥64	R		6	R	≥64	R	≥64	R	≥32/16		R		6	R	≥128/4	R	2	I	1	S	0.5	S	2	S	0.5		S	≤20				S	0.25
C6-79	S	≤1		S			R	≥64	R		6	R	≥64	R	≥64	R	≥32/16		I		16	R	64/4	R	≥4	R	≥8	R	≥16	S	≤2	S	2		R	≥320				S	0.25
C6-8	S	≤1		S			S	≤1	S		28	S	≤1	S	≤1	S	4/2		S		19	S	≤4/4	S	≤0.25	S	≤0.25	S	≤1	S	≤2	S	0.5		S	≤20		S	0.25
C6-80	S	≤1		S			R	≥64	R		6	R	≥64	R	≥64	R	≥32/16		I		14	R	64/4	R	≥4	R	≥8	S	≤1	S	≤2	S	1		S	≤20				S	0.25
C6-81	S	≤1		S			R	≥64	R		6	R	≥64	R	≥64	R	≥32/16		S		18	S	≤4/4	R	≥4	R	≥8	S	0.25	S	1	S	0.5		R	≥320				S	1
C6-82	S	≤1		S			S	2	R		16	R	≥64	S	2	R	≥32/16		S		22	S	≤4/4	I	0.5	I	1	S	0.5	S	2	S	0.5		S	≤20				S	0.25
C6-84	S	≤1		S			R	≥64	R		10	R	≥64	R	32	R	≥32/16		S		19	S	≤4/4	R	≥4	R	≥8	R	≥16	S	≤2	S	1		R	≥320				S	0.25
C6-85	S	≤1		S			R	≥64	R		6	R	≥64	R	≥64	R	≥32/16		S		19	S	≤4/4	R	≥4	R	≥8	S	≤1	S	≤2	S	0.5		R	≥320				S	0.5
C6-86	S	≤1		S			R	32	R		6	R	≥64	R	≥64	R	≥32/16		I		15	S	8/4	R	≥4	R	≥8	S	0.5	S	2	S	0.5		R	≥320				S	0.25
C6-87	S	≤1		S			S	≤1	R		18	R	8	S	≤1	R	≥32/16		S		18	S	≤4/4	R	1	I	1	R	≥16	S	≤2	S	0.5		S	≤20				S	0.25
C6-89	S	≤1		S			R	≥64	R		6	R	≥64	R	≥64	R	≥32/16		I		15	R	64/4	R	≥4	R	≥8	R	≥16	S	4	I	4		R	≥320				S	2
C6-9	S	≤1		S			S	≤1	S		27	S	≤1	S	≤1	S	8/4		S		19	S	≤4/4	R	1	I	1	S	≤1	S	≤2	S	0.5		R	≥320		S	0.5
C6-90	S	≤1		S			R	≥64	R		11	R	≥64	R	≥64	R	≥32/16		R		12	R	64/4	R	≥4	R	≥8	R	≥16	S	≤2	I	4		R	≥320				S	0.5
C6-91	S	≤1		S			R	32	R		8	R	≥64	R	≥64	R	≥32/16		R		13	R	32/4	R	≥4	R	≥8	S	0.5	S	2	S	2		R	≥320				S	1
C6-92	S	≤1		S			R	16	R		6	R	≥64	R	≥64	R	≥32/16		S		18	S	≤4/4	R	≥4	R	≥8	S	≤1	S	≤2	S	0.5		R	≥320				S	1
C6-93	S	≤1		S			S	2	R		15	R	≥64	S	4	R	≥32/16		S		18	S	≤4/4	I	0.5	I	1	R	≥16	S	≤2	S	2		R	≥320				S	0.25
C6-94	S	≤1		S			S	2	R		10	R	≥64	R	32	R	≥32/16		S		18	S	≤4/4	R	2	R	2	R	≥16	S	≤2	S	2		R	≥320				S	0.25
C6-95	S	≤1		S			S	≤1	S		35	S	≤1	S	≤1	S	4/2		S		22	S	≤4/4	S	≤0.25	S	≤0.25	S	≤1	S	≤2	S	0.5		S	≤20				S	0.25
C6-96	S	≤1		S			S	≤1	S		30	S	≤1	S	≤1	S	8/4		S		22	S	≤4/4	S	≤0.25	S	≤0.25	S	≤1	S	≤2	S	0.5		S	≤20				S	0.25
C6-97	S	≤1		S			S	≤1	S		30	S	≤1	S	≤1	S	4/2		S		22	S	≤4/4	S	≤0.25	S	≤0.25	S	≤1	S	≤2	S	0.5		S	≤20				S	0.25
C6-98	S	0.25		S			R	32	R		10	R	≥64	R	32	R	≥32/16		R		12	S	8/4	R	≥4	R	≥8	R	≥64	S	16	S	0.5		R	≥320				S	0.5
C6-99	S	≤1		S			S	≤1	S		36	S	≤1	S	≤1	S	8/4		S		22	S	≤4/4	R	1	I	1	S	≤1	S	≤2	S	1		S	≤20				S	0.25
E1-1	S	0.25		S		24	S	≤1	S		26	S	≤1	S	≤1	S		15	S	≤2/1		S	≤4/4	R	1	I	1	S	≤1	S	≤2	S	≤0.5		R	≥320				S	1
E1-10	S	≤1		S		25	S	≤1	S		28	S	≤1	S	≤1	S		19	S	≤2/1		S	≤4/4	S	≤0.25	S	≤0.25	S	≤1	S	≤2	S	≤0.5		S	≤20				S	2
E1-101	S	≤1		S		24	S	≤1	S		27	S	≤1	S	≤1	S		15	S	≤2/1		S	≤4/4	S	≤0.25	S	≤0.25	S	≤1	S	≤2	S	≤0.5		S	≤20				S	2
E1-102	S	≤1		S		29	S	2	R	32		R	≥64	S	≤1	S		16	S	≤2/1		S	≤4/4	R	4	R	4	S	≤1	S	≤2	S	≤0.5		S	≤20				S	2
E1-103	S	≤1		S		24	S	≤1	S	≤0.5	26	S	≤1	S	≤1	S		16	S	≤2/1		S	≤4/4	S	≤0.25	S	≤0.25	S	≤1	S	≤2	S	≤0.5		S	≤20				S	1
E1-104	R	≥16		R		6	R	≥64	R		6	R	≥64	R	≥64	R		6	R	≥32/16		R	≥128/4	R	≥4	R	≥8	R	≥64	R	≥64	S	1		R	≥320				R	≥64
E1-105	R	≥16		S			R	≥64	S	0.25		R	≥64	R	≥64	R		6	R	≥32/16		R	≥128/4	R	≥4	R	≥8	R	≥16	R	≥64	S	2		R	≥320				S	1
E1-106	S	≤1		S			S	≤1	S		27	S	≤1	S	≤1	S		17	S	≤2/1		S	≤4/4	S	≤0.25	S	≤0.25	S	≤1	S	≤2	S	1		S	≤20				S	2
E1-107	S	≤1		S			S	≤1	R	16		R	≥64	S	≤1	S		8	S	≤2/1		S	≤4/4	R	4	R	4	S	≤1	S	≤2	S	≤0.5		S	≤20				S	1
E1-108	S	≤1		S		23	S	≤1	S	≤0.5	26	S	≤1	S	≤1	S		15	S	≤2/1		S	≤4/4	S	≤0.25	S	≤0.25	S	≤1	S	≤2	S	≤0.5		S	≤20				S	1
E1-11	S	≤1		S		23	S	≤1	S		26	S	≤1	S	≤1	S		15	S	≤2/1		S	≤4/4	S	≤0.25	S	≤0.25	S	≤1	S	≤2	S	≤0.5		S	≤20				S	2
E1-110	R		6	R		6	R	≥64	R		6	R	≥64	R	≥64	R		6	R	≥32/16		R	≥128/4	R	≥4	R	≥8	R	≥16	R	≥64	S	2		R	≥320				S	1
E1-111	R	≥16		R		6	R	≥64	R		6	R	≥64	R	≥64	R		6	R	≥32/16		R	≥128/4	R	≥4	R	≥8	S	0.5	S	2	S	1		R	≥320				S	2
E1-114	R	≥16		R		6	R	≥64	R		6	R	≥64	R	≥64	R		6	R	≥32/16		R	≥128/4	R	≥4	R	≥8	R	≥16	R	≥64	S	1		S	≤20		S	1	S	2
E1-117	S	≤1		S			S	≤1	S		28	S	≤1	S	≤1	S		21	S	≤2/1		S	≤4/4	S	≤0.25	S	≤0.25	S	≤1	S	≤2	S	≤0.5		S	≤20				S	1
E1-118	R	≥16		R		6	R	≥64	R		6	R	≥64	R	≥64	R		6	R	≥32/16		R	≥128/4	R	≥4	R	≥8	R	≥16	R	≥64	I	4		S	≤20				S	0.5
E1-119	R	≥16		R		6	R	≥64	R		6	R	≥64	R	≥64	R		6	R	≥32/16		R	≥128/4	R	≥4	R	≥8	R	≥16	R	≥64	S	1		S	≤20				S	1
E1-121	S	≤1		S			S	≤1	S		29	S	≤1	S	≤1	S		18	S	≤2/1		S	≤4/4	S	≤0.25	S	≤0.25	S	≤1	S	≤2	S	≤0.5		S	≤20				S	2
E1-123	R	≥16		R	≥64		R	≥64	R	≥64		R	≥64	R	≥64	R		6	R	≥32/16		R	≥128/4	R	≥4	R	≥8	R	≥16	R	≥64	S	1		S	≤20				S	1
E1-124	R	≥16		R	≥64		R	≥64	R	≥64		R	≥64	R	≥64	R		6	R	≥32/16		R	≥128/4	R	≥4	R	≥8	R	≥16	R	≥64	R	8		R		6			S	0.25
E1-125	R	≥16		R			R	≥64	R		6	R	≥64	R	≥64	R		6	R	≥32/16		R	≥128/4	R	≥4	R	≥8	R	≥16	R	≥64	S	2		R	≥320		S	1
E1-126	S	≤1		S			S	≤1	S		26	S	≤1	S	≤1	S		20	S	≤2/1		S	≤4/4	S	≤0.25	S	≤0.25	S	≤1	S	≤2	S	≤0.5		S	≤20				S	2
E1-128	R	≥16		R			R	≥64	R		6	R	≥64	R	≥64	R		6	R	≥32/16		R	≥128/4	R	≥4	R	≥8	R	≥16	R	≥64	S	1		S	≤20				S	1
E1-129	R	≥16		R			R	≥64	R		6	R	≥64	S	2	R		6	R	≥32/16		R	≥128/4	R	1	I	1	R	≥16	S	≤2	S	2		R	≥320				R	4
E1-134	S	≤1		S			S	≤1	R	4		S	≤1	S	≤1	R		6	R	≥32/16		SDD	16/4	R	≥4	R	≥8	S	2	S	4	S	0.5		S	≤20				S	1
E1-135	R	≥16		R			R	≥64	R	≥64		R	≥64	R	≥64	R		6	R	≥32/16		R	≥128/4	R	≥4	R	≥8	R	≥16	R	≥64	S	1		S	≤20				S	2
E1-136	S	≤1		S			S	≤1	S	0.25		S	≤1	S	≤1	S		20	S	≤2/1		S	≤4/4	S	≤0.25	S	≤0.25	S	≤1	S	≤2	S	≤0.5		S	≤20				S	1
E1-139	R	≥64		R	≥64		R	≥64	R	≥64		R	≥64	R	≥64	R	≥64/32		R	≥64/32		R	≥64/4	R	32	R	32	R	≥64	R	≥64	S	0.5		S		27			S	1
E1-14	S	≤1		S	0.25		S	≤1	R		19	R	≥64	S	≤1	I		14	S	8/4		S	≤4/4	I	0.5	S	0.5	R	≥64	S	1	S	0.25		R	≥320				S	0.25
E1-140	R	≥16		R			R	≥64	R	≥64		R	≥64	R	≥64	R		6	R	≥32/16		R	≥128/4	R	≥4	R	≥8	R	≥16	R	≥64	S	1		S	≤20				S	1
E1-141	S	≤1		S			S	≤1	R	≥64		R	≥64	S	≤1	S		18	S	8/4		S	≤4/4	R	1	I	1	S	≤1	S	≤2	S	2		S	≤20				S	1
E1-142	S	0.25		S	0.25		S	0.25	S	0.25		S	0.25	S	0.25	S		8	S	2/1		S	2/4	S	0.25	S	0.25	S	0.25	S	2	S	0.25		S		27			S	1
E1-144	R	≥16		R			SDD	8	R	≥64		R	≥64	R	≥64	R		6	R	≥32/16		R	≥128/4	R	≥4	R	≥8	R	≥16	S	≤2	S	2		R	≥320				S	1
E1-148	S	≤1		S			S	≤1	S		26	S	≤1	S	≤1	S		15	S	≤2/1		S	≤4/4	R	1	I	1	S	≤1	S	≤2	S	1		S	≤20				S	1
E1-149	S	≤1		S			S	≤1	S	0.25		S	≤1	S	≤1	S		8	S	≤2/1		S	≤4/4	S	≤0.25	S	≤0.25	S	≤1	S	≤2	S	≤0.5		S	≤20				S	1
E1-150	S	≤1		S			S	≤1	S		26	S	≤1	S	≤1	S		4	S	≤2/1		S	≤4/4	S	≤0.25	S	≤0.25	S	≤1	S	≤2	S	≤0.5		S	≤20				S	0.5
E1-151	S	≤1		S			S	≤1	S		28	S	≤1	S	≤1	S		16	S	≤2/1		S	≤4/4	S	≤0.25	S	≤0.25	S	≤1	S	≤2	S	≤0.5		S	≤20				S	2
E1-152	R	8		R		6	R	≥64	R	≥64		R	≥64	R	≥64	R		6	R	≥32/16		R	≥128/4	R	≥4	R	≥8	S	≤1	S	≤2	S	≤0.5		S	≤20				S	1
E1-153	R	≥16		R		6	R	≥64	R		6	R	≥64	R	≥64	R		6	R	≥32/16		R	≥128/4	R	≥4	R	≥8	S	≤1	S	≤2	S	≤0.5		S	≤20				S	2
E1-154	S	0.5		S	0.25		S	0.25	S	0.5		R	≥64	R	32	R	≥64/32		R	32/16		SDD	16/4	R	≥64	R	16	S	0.5	S	8	S	2		R		6			S	2
E1-155	R	8		R		9	R	≥64	R		10	R	≥64	R	≥64	R		6	R	≥32/16		R	≥128/4	R	≥64	R	32	S	≤1	S	≤2	S	≤0.5		S	≤20				S	2
E1-157	R	8		R		6	R	≥64	R	≥64		R	≥64	R	≥64	R		6	R	≥32/16		R	≥128/4	R	≥4	R	≥8	S	≤1	S	≤2	S	≤0.5		S	≤20				S	2
E1-16	S	≤1		S		24	S	≤1	S		26	S	≤1	S	≤1	S		17	S	≤2/1		S	≤4/4	S	≤0.25	S	≤0.25	S	≤1	S	≤2	S	≤0.5		S	≤20				S	2
E1-160	R	8		R	4		R	≥64	R	≥64		R	≥64	R	≥64	R		6	R	≥32/16		R	≥128/4	R	≥4	R	≥8	S	≤1	S	≤2	S	2		R	≥320				S	1
E1-161	S	≤1		S	0.25		S	≤1	S	0.25		S	≤1	S	≤1	S		8	S	≤2/1		S	≤4/4	I	0.5	S	≤0.25	S	≤1	S	≤2	S	≤0.5		S	≤20				S	2
E1-162	R	≥16		R	≥64		R	≥64	R	≥64		R	≥64	S	≤1	R		6	R	≥32/16		R	≥128/4	I	0.5	I	1	R	≥16	R	≥64	S	1		R	≥320				S	2
E1-163	S	≤1		S		23	R	≥64	R		6	R	≥64	R	≥64	R		6	R	≥32/16		S	8/4	R	≥4	R	2	R	≥16	S	≤2	S	1		R	≥320				S	1
E1-165	R		7	R	32		R	32	R	≥64		R	≥64	R	≥64	R	≥64/32		R	≥32/16		R	≥128/4	R	≥4	R	≥8	S	2	S	4	S	2		R	≥320				S	1
E1-166	S	0.5		S	0.25		S	0.25	S	0.25		S	1	S	0.25	R	≥64/32		R	≥64/32		R	≥64/4	S	0.25	S	0.25	S	0.5	S	2	S	0.5		R		6			S	2
E1-167	R	16		R	16		SDD	8	R	≥64		R	≥64	R	≥64	R	≥64/32		R	≥32/16		R	≥128/4	R	≥4	R	≥8	R	≥16	S	≤2	S	2		R	≥320				S	2
E1-18	S	≤1		S		25	S	≤1	S		28	S	≤1	S	≤1	S		17	S	≤2/1		S	≤4/4	S	≤0.25	S	≤0.25	S	≤1	S	≤2	S	≤0.5		S	≤20				S	2
E1-19	R	≥16		R		6	R	≥64	R		6	R	≥64	R	≥64	R		6	R	≥32/16		R	≥128/4	R	≥4	R	≥8	R	≥64	R	≥64	S	1		R	≥320				S	1
E1-2	S	≤1		S		25	S	≤1	S		26	S	≤1	S	≤1	S		16	S	≤2/1		S	≤4/4	S	≤0.25	S	≤0.25	S	≤1	S	≤2	S	1		S	≤20				S	2
E1-20	S	≤1		S		23	S	≤1	S		26	S	≤1	S	≤1	S		17	S	≤2/1		S	≤4/4	S	≤0.25	S	≤0.25	S	≤1	S	≤2	S	≤0.5		S	≤20				S	2
E1-22	R	≥16		R		6	R	≥64	R		6	R	≥64	R	≥64	R		6	R	≥32/16		R	≥128/4	R	≥4	R	≥8	R	≥16	R	≥64	I	4		R	≥320				S	2
E1-23	S	≤1		S		27	S	≤1	S		27	S	≤1	S	≤1	S		17	S	≤2/1		S	≤4/4	S	≤0.25	S	≤0.25	S	≤1	S	≤2	S	1		S	≤20				S	2
E1-24	R	≥16		R		6	R	≥64	R		6	R	≥64	R	≥64	R		6	R	≥32/16		R	≥128/4	R	≥4	R	≥8	R	≥16	R	≥64	R	16		R	≥320		S	1	S	2
E1-25	S	≤1		S		23	S	≤1	S		27	S	≤1	S	≤1	R	32/16		S	≤2/1		S	≤4/4	S	≤0.25	S	≤0.25	S	≤1	S	≤2	S	≤0.5		S	≤20				S	2
E1-26	S	≤1		S	0.25		S	≤1	S		28	S	≤1	S	≤1	S		17	S	≤2/1		S	≤4/4	S	≤0.25	S	≤0.25	S	≤1	S	≤2	S	≤0.5		S	≤20				S	2
E1-27	S	≤1		S		28	S	≤1	S		28	S	≤1	S	≤1	S		17	S	≤2/1		S	≤4/4	S	≤0.25	S	≤0.25	S	≤1	S	≤2	S	≤0.5		S	≤20				S	2
E1-28	S	≤1		S		27	S	≤1	S		28	S	≤1	S	≤1	S		18	S	≤2/1		S	≤4/4	S	≤0.25	S	≤0.25	S	≤1	S	≤2	S	≤0.5		S	≤20				S	2
E1-29	S	0.25		S	0.25		S	0.25	S	0.25		S	0.25	S	0.25	S	8/4		S	4/2		S	4/4	S	0.25	S	0.25	S	0.25	S	2	S	0.5		S		23			S	2
E1-3	S	≤1		S		25	S	2	R		6	R	≥64	R	≥64	R		10	S	4/2		SDD	16/4	R	≥4	R	4	S	0.25	S	0.5	S	0.25		S	40				S	2
E1-30	S	≤1		S		25	S	≤1	S		28	S	≤1	S	≤1	S		18	S	≤2/1		S	≤4/4	S	≤0.25	S	≤0.25	S	≤1	S	≤2	S	≤0.5		S	≤20				S	2
E1-31	R	≥16		R	≥64		R	≥64	R	≥64		R	≥64	R	≥64	R		6	R	≥32/16		R	≥128/4	R	≥4	R	≥8	R	≥16	R	≥64	S	2		S	≤20				S	2
E1-32	R	≥16		R	≥64		R	≥64	R	≥64		R	≥64	R	≥64	R		6	R	≥32/16		R	≥128/4	R	≥4	R	≥8	R	≥16	R	≥64	S	2		S	≤20		S	2	S	2
E1-33	S	≤1		S	0.25		S	≤1	S	0.25		S	≤1	S	≤1	S		4	S	≤2/1		S	≤4/4	S	≤0.25	S	≤0.25	S	≤1	S	≤2	S	≤0.5		S	≤20				S	2
E1-34	S	0.25		S	0.25		S	0.25	S	0.25		S	0.25	S	0.25	S		8	S	2/1		S	4/4	S	0.25	S	0.25	S	0.25	S	2	S	0.5		S		27			S	2
E1-35	R	≥16		R		6	R	≥64	R		10	R	≥64	R	≥64	R		6	R	≥32/16		R	≥128/4	R	≥4	R	≥8	S	0.25	S	1	S	1		R	≥320				S	2
E1-36	S	0.25		S	0.25		S	0.25	S	0.25		R	≥64	S	0.25	S		8	S	2/1		S	4/4	S	0.25	S	0.25	S	0.25	S	2	S	0.5		S		27			S	2
E1-37	R	≥16		R		6	S	2	R		6	R	≥64	R	≥64	R		6	R	≥32/16		R	≥128/4	R	≥4	R	≥8	R	≥16	R	≥64	S	≤0.5		R	≥320				S	2
E1-38	S	≤1		S		26	SDD	4	R		6	R	≥64	R	32	R		6	I	16/8		R	32/4	R	≥4	R	≥8	S	0.25	S	4	S	2		R	≥320				S	2
E1-39	R		6	R	≥64		R	≥64	R		6	R	≥64	R	≥64	R		6	R	≥32/16		R	≥128/4	R	≥4	R	≥8	S	≤1	S	≤2	S	2		R	≥320				S	2
E1-4	S	≤1		S		26	S	≤1	S		28	S	≤1	S	≤1	S		18	S	≤2/1		S	≤4/4	I	0.5	I	1	S	≤1	S	≤2	S	≤0.5		R	≥320				S	1
E1-40	S	≤1		S		26	S	≤1	S		27	S	≤1	S	≤1	S		16	S	≤2/1		S	≤4/4	S	≤0.25	S	≤0.25	S	≤1	S	≤2	S	≤0.5		S	≤20				S	2
E1-41	R	≥16		R		6	R	≥64	R		6	R	≥64	R	≥64	R		6	R	≥32/16		R	≥128/4	R	≥4	R	≥8	S	0.25	S	0.5	S	≤0.5		R	≥320				S	1
E1-42	S	≤1		S		24	S	≤1	S		26	S	≤1	S	≤1	S		15	S	≤2/1		S	≤4/4	S	≤0.25	S	≤0.25	S	≤1	S	≤2	S	≤0.5		S	≤20				S	2
E1-43	S	≤1		S		28	S	≤1	S		27	S	≤1	S	≤1	S		17	S	≤2/1		S	≤4/4	S	≤0.25	S	≤0.25	S	≤1	S	≤2	S	≤0.5		S	≤20				S	2
E1-45	S	≤1		S		25	S	≤1	S		27	S	≤1	S	≤1	S		17	S	≤2/1		S	≤4/4	S	≤0.25	S	≤0.25	S	≤1	S	≤2	S	≤0.5		S	≤20				S	1
E1-46	S	≤1		S		27	S	≤1	S		29	S	≤1	S	≤1	S		17	S	≤2/1		S	≤4/4	S	≤0.25	S	≤0.25	S	≤1	S	≤2	S	≤0.5		S	≤20				S	2
E1-47	S	0.25		S	0.25		S	0.25	S	0.25		S	0.25	S	0.25	S	8/4		S	2/1		S	4/4	S	0.25	S	0.25	S	0.25	S	2	S	0.5		S		27			S	2
E1-48	S	≤1		S	0.25		S	≤1	S	0.25		S	≤1	S	≤1	S	8/4		S	≤2/1		S	≤4/4	S	≤0.25	S	≤0.25	S	≤1	S	≤2	S	1		S	≤20				S	1
E1-49	S	≤1		S		25	S	≤1	S		28	S	≤1	S	≤1	S		16	S	≤2/1		S	≤4/4	S	≤0.25	S	≤0.25	S	≤1	S	≤2	S	1		S	≤20				S	0.5
E1-5	S	≤1		S		25	S	≤1	S		28	S	≤1	S	≤1	S		18	S	≤2/1		S	≤4/4	S	≤0.25	S	≤0.25	S	≤1	S	≤2	S	≤0.5		S	≤20				S	1
E1-52	S	≤1		S		26	S	≤1	S		28	S	≤1	S	≤1	S		17	S	≤2/1		S	≤4/4	S	≤0.25	S	≤0.25	S	≤1	S	≤2	S	≤0.5		S	≤20				S	2
E1-53	S	≤1		S		23	S	≤1	R		14	R	≥64	S	≤1	R	64/32		I	16/8		S	4/4	I	0.5	I	1	S	≤1	S	≤2	S	0.5		S	≤20				S	0.5
E1-54	S	≤1		S		23	S	≤1	S		26	S	≤1	S	≤1	S		15	S	≤2/1		S	≤4/4	S	≤0.25	S	≤0.25	S	≤1	S	≤2	I	4		S	≤20				S	0.25
E1-55	R	≥16		R		6	R	≥64	R		6	R	≥64	R	≥64	R		6	R	≥32/16		R	≥128/4	R	≥4	R	≥8	R	≥16	R	≥64	S	0.5		R	≥320				S	2
E1-56	S	≤1		S		23	S	≤1	S		26	S	≤1	S	≤1	S		17	S	≤2/1		S	≤4/4	S	0.25	S	0.25	S	≤1	S	≤2	S	≤0.5		R	≥320				S	2
E1-57	S	≤1		S		27	S	≤1	S		26	S	≤1	S	≤1	S		15	S	≤2/1		S	≤4/4	S	≤0.25	S	≤0.25	S	≤1	S	≤2	S	≤0.5		S	≤20				S	1
E1-58	S	≤1		S	0.25		S	≤1	S	0.25		S	≤1	S	≤1	S		20	S	≤2/1		S	≤4/4	S	≤0.25	S	≤0.25	S	≤1	S	≤2	S	1		S	≤20				S	2
E1-59	S	≤1		S	0.5		S	≤1	S		26	S	≤1	S	≤1	S		20	S	≤2/1		S	≤4/4	S	≤0.25	S	≤0.25	S	≤1	S	≤2	S	≤0.5		S	≤20				S	1
E1-6	S	≤1		S		27	S	≤1	S		27	S	≤1	S	≤1	S		20	S	≤2/1		S	≤4/4	S	≤0.25	S	≤0.25	S	≤1	S	≤2	S	≤0.5		S	≤20				S	1
E1-60	S	≤1		S		25	S	≤1	S		28	S	≤1	S	≤1	S		16	S	≤2/1		S	≤4/4	S	≤0.25	S	≤0.25	S	≤1	S	≤2	S	≤0.5		S	≤20				S	1
E1-61	R	≥16		R		6	R	≥64	R		6	R	≥64	R	≥64	R		6	R	≥32/16		R	≥128/4	R	≥4	R	≥8	R	≥16	R	≥64	S	1		R	≥320				S	1
E1-62	R	≥16		R	≥64		R	≥64	R	≥64		R	≥64	R	≥64	R	≥64/32		R	≥32/16		R	≥128/4	R	≥4	R	≥8	R	≥16	R	≥64	S	1		R	≥320				S	2
E1-63	R	≥16		R		6	R	≥64	R		6	R	≥64	R	≥64	R		6	R	≥32/16		R	≥128/4	R	≥4	R	≥8	R	≥16	R	≥64	S	1		R	≥320				S	2
E1-64	S	0.25		S	0.25		S	0.25	S	0.25		S	0.25	S	0.25	S		4	S	2/1		S	2/4	S	0.25	S	0.25	S	0.25	S	1	S	1		S		24			S	1
E1-65	S	≤1		S		26	S	≤1	S		27	S	≤1	S	≤1	I		13	S	4/2		S	≤4/4	S	≤0.25	S	≤0.25	S	0.5	S	2	S	≤0.5		R	≥320				S	2
E1-66	S	≤1		S		25	S	≤1	S		26	S	≤1	S	≤1	I		14	S	≤2/1		S	≤4/4	S	≤0.25	S	≤0.25	S	≤1	S	≤2	S	1		S	≤20				S	2
E1-67	S	≤1		S	0.25		S	≤1	S	0.5		S	≤1	S	≤1	I		13	S	8/4		S	8/4	R	≥4	R	≥8	S	≤1	S	≤2	I	4		S	≤20				S	0.5
E1-68	S	≤1		S	0.25		S	≤1	S	0.25		S	≤1	S	≤1	S		20	S	4/2		S	≤4/4	S	≤0.25	S	≤0.25	S	≤1	S	≤2	S	≤0.5		S	≤20				S	2
E1-7	S	≤1		S		23	S	≤1	S		26	S	≤1	S	≤1	S		15	S	≤2/1		S	≤4/4	S	≤0.25	S	≤0.25	S	≤1	S	≤2	S	≤0.5		S	≤20				S	1
E1-71	S	0.5		S	0.25		R	16	R	≥64		R	≥64	R	32	I	16/8		I	16/8		S	8/4	I	0.5	I	1	S	0.25	S	1	S	0.5		R		6			S	2
E1-72	S	≤1		S		25	S	≤1	S		26	S	≤1	S	≤1	S		4	S	2/1		S	4/4	S	≤0.25	S	≤0.25	S	≤1	S	≤2	S	≤0.5		S	≤20				S	1
E1-73	S	≤1		S		25	S	≤1	S		26	S	≤1	S	≤1	S		18	S	≤2/1		S	≤4/4	S	≤0.25	S	≤0.25	S	≤1	S	≤2	S	≤0.5		S	≤20				S	2
E1-74	S	≤1		S		25	S	≤1	S		28	S	≤1	S	≤1	R		6	R	≥32/16		S	≤4/4	I	0.5	I	1	S	≤1	S	≤2	S	≤0.5		S	≤20				S	1
E1-75	S	≤1		S		25	S	≤1	S		28	S	≤1	S	≤1	S		20	S	≤2/1		S	≤4/4	S	≤0.25	S	≤0.25	S	≤1	S	≤2	S	≤0.5		S	≤20				S	2
E1-76	R	32		R	≥64		R	≥64	R	≥64		R	≥64	S	≤1	R	≥256/128		R	≥256/128		R	≥256/4	R	≥64	R	≥64	R	≥64	R	≥64	S	0.5		S	≤20				S	1
E1-77	S	≤1		R		6	S	≤1	R		6	R	16	R	16	R		6	R	≥32/16		R	64/4	R	≥4	R	≥8	R	≥16	S	≤2	S	2		R	≥320				S	2
E1-78	S	≤1		S		28	S	≤1	S		29	S	≤1	S	≤1	S		19	S	≤2/1		S	≤4/4	S	≤0.25	S	≤0.25	S	≤1	S	≤2	S	≤0.5		S	≤20				S	1
E1-79	S	≤1		S	0.25		S	≤1	S	0.25		S	≤1	S	≤1	S		18	S	≤2/1		S	≤4/4	S	≤0.25	S	≤0.25	S	≤1	S	≤2	S	≤0.5		S	≤20				S	1
E1-8	R	≥16		R		6	R	≥64	R		6	R	≥64	R	≥64	R		6	R	≥32/16		R	≥128/4	R	≥4	R	≥8	R	≥16	R	≥64	S	2		S	≤20				S	2
E1-80	S	≤1		S	0.5		S	≤1	S	0.25		S	≤1	S	≤1	S		20	S	≤2/1		S	≤4/4	S	≤0.25	S	≤0.25	S	≤1	S	≤2	S	≤0.5		S	≤20				S	2
E1-81	S	≤1		S	0.25		S	2	R	≥64		R	≥64	R	16	I		12	I	16/8		S	≤4/4	R	2	R	2	S	≤1	S	≤2	S	≤0.5		S	≤20				S	2
E1-82	S	≤1		S	0.5		S	≤1	S	0.25		S	≤1	S	≤1	S		19	S	≤2/1		S	≤4/4	S	≤0.25	S	≤0.25	S	≤1	S	≤2	S	≤0.5		S	≤20				S	2
E1-83	R	≥16		R		6	R	≥64	R		6	R	≥64	R	≥64	R		6	R	≥32/16		R	≥128/4	R	≥4	R	≥8	R	≥16	R	≥64	S	0.5		R	≥320				R	4
E1-84	S	≤1		S	1		S	≤1	S	0.25		S	≤1	S	≤1	S		19	S	≤2/1		S	≤4/4	I	0.5	I	1	S	≤1	S	≤2	S	≤0.5		S	≤20				S	2
E1-85	S	≤1		R	32		R	32	R	≥64		R	≥64	S	≤1	S		20	S	≤2/1		S	≤4/4	R	≥64	R	≥64	R	≥64	S	2	S	≤0.5		S	≤20				S	1
E1-88	S	≤1		S		25	S	≤1	S		26	S	≤1	S	≤1	S		15	S	4/2		S	8/4	S	≤0.25	S	≤0.25	S	≤1	S	≤2	S	1		S	≤20				S	2
E1-9	S	≤1		S		25	S	≤1	S		28	S	≤1	S	≤1	I		12	S	4/2		S	≤4/4	I	0.5	I	1	S	≤1	S	≤2	S	1		S	≤20				S	1
E1-90	R	≥16		R		6	R	≥64	R		6	R	≥64	R	≥64	R		6	R	≥32/16		R	≥128/4	R	≥4	R	≥8	R	≥16	R	≥64	S	1		S	≤20				S	2
E1-91	S	≤1		S		28	S	≤1	S		28	S	≤1	S	≤1	S		18	S	≤2/1		S	≤4/4	S	≤0.25	S	≤0.25	S	≤1	S	≤2	S	≤0.5		S	≤20				S	2
E1-92	S	≤1		S		25	S	≤1	S		27	S	≤1	S	≤1	S		15	S	≤2/1		S	≤4/4	S	≤0.25	S	≤0.25	S	≤1	S	≤2	S	≤0.5		S	≤20				S	2
E1-93	R	≥16		R		6	R	≥64	R		6	R	≥64	R	≥64	R		6	R	≥32/16		R	≥128/4	R	≥4	R	≥8	R	≥16	R	≥64	S	1		R	≥320		R	32	R	64
E1-94	S	≤1		S		30	S	≤1	S		30	S	≤1	S	≤1	S		20	S	≤2/1		S	≤4/4	S	≤0.25	S	≤0.25	S	≤1	S	≤2	S	≤0.5		S	≤20				S	1
E1-95	S	≤1		S		30	S	≤1	S		28	S	≤1	S	≤1	S		20	S	≤2/1		S	≤4/4	S	≤0.25	S	≤0.25	S	≤1	S	≤2	S	1		S	≤20				S	2
E1-96	S	≤1		S		27	S	≤1	S		30	S	≤1	S	≤1	S		20	S	≤2/1		S	≤4/4	I	0.5	I	1	S	≤1	S	≤2	S	1		R	80				S	2
E1-97	S	0.25		S	0.25		S	0.25	S	0.25		S	0.25	S	0.25	S		8	S	2/1		S	4/4	S	0.25	S	0.25	S	0.25	S	0.5	S	0.5		S		27			S	2
E1-98	R	≥16		R		6	R	≥64	R		6	R	≥64	R	≥64	R		6	R	≥32/16		R	≥128/4	R	≥4	R	≥8	R	≥16	R	≥64	S	2		S	≤20				S	0.5
E3-1	S	≤1		S	≤0.25		R	≥64	R		8	R	≥64	R	≥64	R	≥32/16		S		20	S	≤4/4	R	≥4	R	≥8	R	≥16	R	≥64	S	1		S	≤20				S	1
E3-10	S	≤1		S	≤0.25		S	≤1	S		28	S	≤1	S	≤1	I	16/8		S		20	S	8/4	S	0.25	S	0.5	S	≤1	S	≤2	S	2		S	≤20				S	0.25
E3-11	S	≤1		S	≤0.25		S	≤1	R		19	R	≥64	S	≤1	R	32/16		I		16	S	4/4	R	1	I	1	R	≥16	S	≤2	S	1		S	≤20				S	0.25
E3-12	S	≤1		S	≤0.25		S	≤1	R		15	R	16	S	2	S	8/4		S		20	S	≤4/4	I	0.5	I	1	S	≤1	S	≤2	S	0.5	20	S	≤20				S	0.5
E3-13	S	≤1		S	≤0.25		S	2	R		13	R	≥64	R	16	I	16/8		S		20	S	≤4/4	I	0.5	I	1	S	≤1	S	≤2	S	1	21	S	≤20				S	0.5
E3-14	S	≤1		S	≤0.25		R	≥64	R		6	R	≥64	R	≥64	R	≥32/16		R		6	R	≥128/4	R	≥4	R	≥8	S	0.25	S	2	S	0.5	22	S	≤20				S	0.25
E3-16	S	≤1		S	≤0.25		R	32	R		13	R	≥64	R	16	R	≥32/16		I		17	S	≤4/4	R	≥4	R	≥8	S	0.25	S	2	S	2		R	≥320				R	32
E3-17	R	≥16		R	≥16		R	≥64	R		6	R	≥64	R	≥64	R	≥32/16		R		6	R	≥128/4	R	≥4	R	≥8	R	≥16	R	≥64	I	4		R	≥320				S	0.25
E3-18	S	≤1		S	≤0.25		R	≥64	R	≥64		R	≥64	S	≤1	R	≥32/16		I		17	S	≤4/4	I	0.5	I	1	S	0.5	S	2	S	1		R	≥320				S	0.25
E3-19	S	≤1		S	≤0.25		R	≥64	R	≥64		R	≥64	S	≤1	R	≥32/16		I		17	S	≤4/4	I	0.5	I	1	R	≥64	R	≥64	S	1		R	≥320				S	0.25
E3-2	S	≤1		S	≤0.25		R	32	R		14	R	≥64	R	16	R	≥32/16		S		18	S	8/4	R	≥4	R	≥8	S	0.25	S	0.5	S	1		R	160				S	0.25
E3-20	S	0.25		S	0.25		R	≥32	S	0.25		R	≥64	R	≥64	R	≥32/16		R	32/16		R	≥128/4	R	≥4	R	≥8	R	≥16	R	≥64	S	1		S	≤20		S	≤0.5	S	0.5
E3-21	R	≥16		R	≥16		R	≥32	R		6	R	≥64	R	≥64	R	≥32/16		R		6	R	≥128/4	R	≥4	R	≥8	R	≥16	R	≥64	S	2		R	≥320		S	≤0.5	S	0.5
E3-22	R	32		R	≥64		R	≥64	R		6	R	≥64	R	≥64	R	≥32/16		I		15	S	≤4/4	R	1	I	1	S	≤1	S	≤2	S	2		R	≥320				S	0.5
E3-23	S	0.25		S	0.25		R	≥64	R	≥64		R	≥64	R	16	R	32/16		R	32/16		SDD	16/4	S	0.25	I	1	S	0.25	S	0.5	S	1		R		6			S	0.25
E3-24	R	≥64		R	≥64		S	2	R		10	R	≥64	S	2	R	≥32/16		R		6	S	≤4/4	R	≥4	R	≥8	R	≥16	S	≤2	S	2		R	≥320				S	1
E3-25	S	≤1		S	≤0.25		R	≥64	R	≥64		R	≥64	S	≤1	R	128/64		R	32/16		SDD	16/4	R	≥64	R	32	R	≥64	S	2	S	2		S	≤20				R	4
E3-26	S	≤1		S	≤0.25		S	≤1	S		27	S	≤1	S	≤1	S	4/2		S		22	S	≤4/4	S	≤0.25	S	≤0.25	S	≤1	S	≤2	S	0.5		S	≤20				S	0.25
E3-27	S	≤1		S	≤0.25		S	0.25	S	0.25		S	0.25	I	8	R	≥32/16		R		6	S	8/4	S	0.25	S	0.25	S	≤1	S	≤2	S	2		S	40				S	0.25
E3-28	S	≤1		S	≤0.25		S	≤1	R		18	R	8	S	≤1	R	≥32/16		S		19	S	≤4/4	R	1	I	1	S	≤1	S	≤2	S	1		R	80				S	0.25
E3-29	S	≤1		S	≤0.25		S	2	R		16	R	32	R	16	R	≥32/16		S		21	S	≤4/4	R	1	I	1	S	≤1	S	≤2	S	1	21	R	≥320				S	0.25
E3-30	S	≤1		S	≤0.25		R	≥64	R	≥64		R	≥64	S	≤1	R	≥32/16		S		20	S	≤4/4	I	0.5	S	0.5	S	0.5	S	1	S	2	21	R	≥320				S	0.5
E3-31	S	≤1		S	≤0.25		S	≤1	S		30	S	≤1	S	≤1	I	16/8		I	16/8		S	4/4	S	≤0.25	S	≤0.25	S	≤1	S	≤2	S	1	22	S	≤20				S	0.25
E3-32	S	≤1		S	≤0.25		S	≤1	S		30	S	≤1	S	≤1	S	4/2		S		23	S	≤4/4	S	≤0.25	S	≤0.25	S	≤1	S	≤2	S	0.5	19	R	≥320				S	0.25
E3-33	S	≤1		S	≤0.25		S	≤1	S		28	S	≤1	S	≤1	S	4/2		S		24	S	≤4/4	S	≤0.25	S	≤0.25	S	≤1	S	≤2	R	8		S	≤20				S	0.25
E3-34	S	≤1		S	≤0.25		S	≤1	S		30	S	≤1	S	≤1	S	8/4		S		25	S	≤4/4	S	≤0.25	S	≤0.25	S	≤1	S	≤2	S	1	20	S	≤20				S	0.25
E3-36	S	≤1		S	≤0.25		R	≥64	R	≥64		R	≥64	S	≤1	R	64/32		R	32/16		R	32/4	R	1	I	1	R	≥64	S	2	S	1	18	R	≥320				S	0.25
E3-37	S	≤1		S	≤0.25		S	0.25	S	0.25		S	0.25	S	2	R	≥32/16		I		15	S	≤4/4	I	0.5	S	0.5	S	0.5	S	2	S	1		R	≥320				S	0.5
E3-38	S	≤1		S	≤0.25		R	≥64	R	≥64		R	≥64	S	≤1	I	16/8		S		26	S	≤4/4	S	≤0.25	I	1	R	≥64	S	2	I	4		S	≤20				S	0.5
E3-39	S	≤1		S	≤0.25		S	0.25	S	0.25		S	0.25	R	16	R	≥32/16		I		15	S	8/4	S	0.25	S	0.25	S	0.5	S	2	S	0.5	20	R	≥320				S	0.25
E3-4	R	≥16		R	≥16		R	≥32	R		6	R	≥64	R	≥64	R	≥32/16		R		6	R	≥128/4	R	≥4	R	≥8	R	≥16	R	≥64	I	4		R	≥320		S	≤0.5	S	0.25
E3-40	S	≤1		S	≤0.25		R	≥64	R	≥64		R	≥64	S	≤1	R	≥32/16		S		18	S	≤4/4	R	2	I	1	R	≥64	S	1	S	1	20	S	≤20				S	0.25
E3-41	S	0.25		S	0.25		R	≥32	R		6	R	≥64	R	≥64	R	≥32/16		R		6	R	≥128/4	R	≥4	R	≥8	R	≥16	R	≥64	S	1		R	≥320		S	≤0.5	S	0.25
E3-42	S	≤1		S	≤0.25		S	≤1	S		36	S	≤1	S	≤1	S	8/4		S		28	S	≤4/4	S	≤0.25	S	≤0.25	S	≤1	S	≤2	S	1	22	S	≤20				S	0.25
E3-43	R	≥64		R	≥64		SDD	4	R		14	R	≥64	R	16	R	≥32/16		S		22	S	≤4/4	R	≥4	R	≥8	S	≤1	S	≤2	S	2	19	R	≥320				S	0.25
E3-44	S	≤1		S	≤0.25		S	0.25	S	0.5		S	0.25	R	16	R	≥32/16		I		17	S	≤4/4	R	≥4	R	≥8	S	≤1	S	≤2	S	0.5		R	≥320				S	0.5
E3-45	S	≤1		S	≤0.25		R	≥64	R	≥64		R	≥64	S	≤1	S	4/2		S		23	S	≤4/4	R	32	R	32	S	≤1	S	≤2	S	1		S	≤20				R	16
E3-5	S	≤1		S	≤0.25		R	≥64	R		7	R	≥64	R	≥64	R	≥32/16		S		20	S	≤4/4	R	≥4	R	≥8	R	≥16	R	≥64	S	1		S	≤20				S	0.25
E3-6	S	≤1		S	≤0.25		S	≤1	S		36	S	≤1	S	≤1	S	8/4		S		25	S	≤4/4	S	≤0.25	S	≤0.25	S	≤1	S	≤2	S	2		S	≤20				S	1
E3-7	R	≥16		R	≥16		R	≥64	R		6	R	≥64	R	≥64	R	≥32/16		R		6	R	≥128/4	R	≥4	R	≥8	R	≥16	R	≥64	S	0.5		R	≥320				S	0.25
E3-9	S	≤1		S	≤0.25		R	≥64	R		6	R	≥64	R	≥64	R	≥32/16		I		17	S	≤4/4	R	≥4	R	≥8	R	≥16	R	≥64	S	2		S	≤20				S	0.5
