# Supplementary material for: Dynamics of clinical Klebsiella pneumoniae strains over the COVID-19 pandemic in Qingdao, China
Source: Appl Environ Microbiol. 2026 Jun 29;92(7):e00706-26. doi: 10.1128/aem.00706-26 (PMC13390487; doi:10.1128/aem.00706-26)
Supplement: Table S4 — Statistical analysis of antibiotic resistance trends during the COVID-19 pandemic (2019-2022). [file aem.00706-26-s0006.xlsx]

## Sheet: Sheet1
Table S4. Statistical analysis of antibiotic resistance trends during the COVID-19 pandemic (2019–2022).
Antibiotic	Non-susceptibility Rate (2019)	Non-susceptibility Rate (2020)	Non-susceptibility Rate (2021)	Non-susceptibility Rate (2022)	P value (Trend)	Significance
AMK	0.061	0.375	0.64	0.544	1.089e-05	***
GEN	0.121	0.458	0.76	0.609	1.331e-05	***
TZP	0.182	0.486	0.84	0.63	3.125e-05	***
LEV	0.242	0.653	0.84	0.717	9.228e-05	***
IPM	0.182	0.375	0.72	0.565	0.0001107	***
MEM	0.182	0.375	0.72	0.565	0.0001107	***
CIP	0.273	0.667	0.84	0.717	0.0002635	***
CRO	0.212	0.569	0.84	0.63	0.0003517	***
FEP	0.212	0.514	0.76	0.609	0.0005402	***
AMC	0.242	0.625	0.96	0.63	0.0007626	***
CTX	0.212	0.597	0.84	0.609	0.0012	**
SAM	0.273	0.667	0.96	0.652	0.0013	**
ATM	0.212	0.514	0.84	0.544	0.003	**
Polymyxin	0	0.042	0.12	0.065	0.1328	ns
TIG	0.091	0.097	0.2	0.13	0.3879	ns
SXT	0.242	0.569	0.72	0.326	0.903	ns
Note: P values were calculated using the Cochran-Armitage trend test for the period 2019-2022.
*** p < 0.001; ** p < 0.01; * p < 0.05; ns, not significant.
